# Supplementary material for: Minor intron splicing revisited: identification of new minor intron-containing genes and tissue-dependent retention and alternative splicing of minor introns
Source: BMC Genomics. 2019 Aug 30;20:686. doi: 10.1186/s12864-019-6046-x (PMC6717393; doi:10.1186/s12864-019-6046-x)
Supplement: Supplementary file 9 — Table S1. Minor intron coordinates. Contains the coordinates of the identified minor introns in mouse and human, as reported on MIDB. (XLSX 85 kb) [file 12864_2019_6046_MOESM9_ESM.xlsx]

## Sheet: Mouse
Chromosome	Intron Start coordinate	Intron End coordinate	MIG	Intron length	strand
chr10	75893844	75893966	ENSMUST00000009236-Derl3	123	+
chr17	25170988	25171119	ENSMUST00000182621-Ccdc154	132	+
chr6	8216100	8216371	ENSMUST00000040017-Mios	272	+
chr7	126760914	126763034	ENSMUST00000057669-Mapk3	2121	+
chr16	3459154	3507191	ENSMUST00000231018-Gm49507	48038	-
chr15	8112421	8113643	ENSMUST00000163765-Nup155	1223	+
chr3	90542173	90542364	ENSMUST00000098911-S100a16	192	+
chr19	5339560	5339714	ENSMUST00000043380-Catsper1	155	+
chr1	45834138	45835347	ENSMUST00000191371-Gm28906	1210	-
chr1	169512230	169513444	ENSMUST00000111368-Nuf2	1215	-
chr6	108578013	108578515	ENSMUST00000137478-0610040F04Rik	503	-
chr10	24450754	24451154	ENSMUST00000134627-Gm15271	401	+
chr7	48293482	48294482	ENSMUST00000185677-Gm18356	1001	+
chr8	110636470	110636880	ENSMUST00000034190-Vac14	411	+
chrX	74353003	74353324	ENSMUST00000015433-Lage3	322	-
chr2	120502594	120502975	ENSMUST00000028749-Capn3	382	+
chr17	28179694	28189796	ENSMUST00000002318-Zfp523	10103	+
chr17	34416605	34417241	ENSMUST00000078615-BC051142	637	+
chr8	68820818	68822156	ENSMUST00000110242-Ints10	1339	+
chr2	118715488	118715597	ENSMUST00000102524-Plcb2	110	-
chr19	6959913	6960132	ENSMUST00000025912-Plcb3	220	-
chrX	56633592	56634785	ENSMUST00000077741-Slc9a6	1194	+
chrX	7617458	7617578	ENSMUST00000115726-Cacna1f	121	+
chr9	21756296	21757116	ENSMUST00000098942-Spc24	821	-
chr7	125868850	125870642	ENSMUST00000069660-D430042O09Rik	1793	+
chr8	61281573	61282011	ENSMUST00000188654-1700001D01Rik	439	-
chr3	113608412	113609037	ENSMUST00000092154-Rnpc3	626	-
chr14	30116430	30119102	ENSMUST00000112250-Cacna1d	2673	-
chr1	127774386	127775100	ENSMUST00000027587-Ccnt2	715	+
chr15	37439616	37440477	ENSMUST00000022897-4930447A16Rik	862	+
chr5	77469336	77473168	ENSMUST00000201510-Gm34728	3833	+
chr3	96880710	96882518	ENSMUST00000029738-Gpr89	1809	-
chr5	27781486	27783729	ENSMUST00000002291-Paxip1	2244	-
chr1	69827122	69842968	ENSMUST00000065425-Spag16	15847	+
chr1	128255462	128256118	ENSMUST00000027592-Ubxn4	657	+
chr16	18453741	18454488	ENSMUST00000206151-Txnrd2	748	+
chr15	89132981	89133078	ENSMUST00000088827-Mapk12	98	-
chr15	75925385	75925582	ENSMUST00000023231-Tsta3	198	-
chr9	79771480	79774092	ENSMUST00000034878-Tmem30a	2613	-
chr11	103079670	103080186	ENSMUST00000103077-Plcd3	517	-
chr1	72121276	72121944	ENSMUST00000191139-Gm4319	669	-
chr1	179601733	179604518	ENSMUST00000040706-Cnst	2786	+
chr11	49874336	49878230	ENSMUST00000020634-Mapk9	3895	+
chr6	120518538	120521193	ENSMUST00000075303-Hdhd5	2656	-
chr2	103733841	103734374	ENSMUST00000028608-Nat10	534	-
chr2	62686009	62686276	ENSMUST00000028257-Gca	268	+
chr19	13916337	13918801	ENSMUST00000216835-Olfr1505	2465	+
chr5	28413376	28413567	ENSMUST00000059644-Rbm33	192	+
chr3	84527799	84529169	ENSMUST00000143514-Arfip1	1371	-
chr1	91378586	91381850	ENSMUST00000027534-Ilkap	3265	-
chrX	20159744	20161927	ENSMUST00000072451-Slc9a7	2184	-
chr6	91919321	91923014	ENSMUST00000205686-4930590J08Rik	3694	+
chr11	99213331	99214033	ENSMUST00000103133-Smarce1	703	-
chr8	70339433	70339742	ENSMUST00000075666-Upf1	310	-
chr2	135335513	135337436	ENSMUST00000110116-Plcb1	1924	+
chr18	3399987	3405684	ENSMUST00000162301-Cul2	5698	+
chr5	27742504	27744114	ENSMUST00000002291-Paxip1	1611	-
chr9	108069287	108069675	ENSMUST00000162355-Rnf123	389	-
chr11	115843415	115844493	ENSMUST00000177736-Llgl2	1079	+
chr5	135187757	135196471	ENSMUST00000002825-Baz1b	8715	+
chr17	32540416	32542737	ENSMUST00000169591-Cyp4f16	2322	+
chr17	32625267	32627596	ENSMUST00000077639-Cyp4f37	2330	+
chr1	58217530	58219986	ENSMUST00000040442-Aox4	2457	+
chr15	81917402	81918267	ENSMUST00000023113-Polr3h	866	-
chr5	31497351	31498339	ENSMUST00000076949-Gpn1	989	+
chr7	97516342	97517621	ENSMUST00000026126-Ints4	1280	+
chr15	89145176	89145374	ENSMUST00000088823-Mapk11	199	-
chrX	75422899	75435464	ENSMUST00000033544-Brcc3	12566	+
chr15	82125266	82126613	ENSMUST00000189540-Mei1	1348	+
chr1	191613743	191614578	ENSMUST00000045450-Ints7	836	+
chr5	124588688	124589370	ENSMUST00000031333-Gtf2h3	683	+
chr10	12751588	12765270	ENSMUST00000076817-Utrn	13683	-
chr14	55636613	55637858	ENSMUST00000122358-Tm9sf1	1246	-
chr7	56284664	56293714	ENSMUST00000032633-Oca2	9051	+
chr14	57585985	57586579	ENSMUST00000174545-Xpo4	595	-
chr14	62930379	62934289	ENSMUST00000014691-Wdfy2	3911	+
chr10	66187670	66205492	ENSMUST00000189619-1700023F02Rik	17823	-
chr17	25397846	25432869	ENSMUST00000078496-Cacna1h	35024	-
chr8	111914110	111914488	ENSMUST00000034429-Tmem231	379	-
chr18	25169087	25174686	ENSMUST00000097643-AW554918	5600	+
chr15	52752856	52784595	ENSMUST00000228660-Gm34794	31740	-
chr17	49755237	49758421	ENSMUST00000162854-Kif6	3185	+
chr4	155006732	155006917	ENSMUST00000105631-Plch2	186	-
chr10	51721619	51723000	ENSMUST00000122922-Rfx6	1382	+
chr10	41265487	41267686	ENSMUST00000043814-Fig4	2200	-
chr19	6211680	6212127	ENSMUST00000113528-Majin	448	+
chr15	10537662	10539874	ENSMUST00000022857-Ttc23l	2213	-
chr8	34093677	34094883	ENSMUST00000117243-Dctn6	1207	-
chr1	182623984	182627535	ENSMUST00000048941-Capn8	3552	+
chr5	117381914	117382335	ENSMUST00000086461-Rfc5	422	-
chr2	181686247	181686597	ENSMUST00000103042-Tcea2	351	+
chr19	36606475	36609264	ENSMUST00000169036-Hectd2	2790	+
chr12	16995672	16997633	ENSMUST00000054536-Pqlc3	1962	-
chr7	29138917	29139042	ENSMUST00000159975-Rasgrp4	126	+
chr10	9866695	9899156	ENSMUST00000141722-Stxbp5	32462	-
chr5	106904817	106911071	ENSMUST00000112690-Hfm1	6255	-
chr13	38019314	38022412	ENSMUST00000110233-Cage1	3099	-
chr17	73939862	73941041	ENSMUST00000024866-Xdh	1180	-
chr19	38215908	38219457	ENSMUST00000067167-Fra10ac1	3550	-
chr19	36101272	36101820	ENSMUST00000025714-Rpp30	549	+
chr11	101254177	101254918	ENSMUST00000107280-Vps25	742	+
chr13	119680280	119680715	ENSMUST00000189831-1700074H08Rik	436	+
chr12	69212272	69212986	ENSMUST00000021359-Pole2	715	-
chr1	59075143	59076670	ENSMUST00000097080-C2cd6	1528	-
chr6	58876653	58876767	ENSMUST00000041401-Herc3	115	+
chr10	75894061	75894431	ENSMUST00000009236-Derl3	371	+
chr5	5647046	5649789	ENSMUST00000054865-Cfap69	2744	-
chr10	13560265	13561703	ENSMUST00000019944-Adat2	1439	+
chr17	83440155	83441295	ENSMUST00000096766-Eml4	1141	+
chr11	80383496	80385902	ENSMUST00000053740-Zfp207	2407	+
chr17	33958093	33958289	ENSMUST00000025178-Vps52	197	+
chr4	148160712	148164074	ENSMUST00000047951-Fbxo2	3363	+
chr6	115924473	115925415	ENSMUST00000038234-Ift122	943	+
chr1	63065838	63068183	ENSMUST00000165066-Ino80d	2346	-
chr1	121307307	121312200	ENSMUST00000003818-Insig2	4894	-
chr16	20606007	20606525	ENSMUST00000045918-Alg3	519	-
chr12	108186623	108187178	ENSMUST00000221167-Ccnk	556	+
chr7	141627984	141629189	ENSMUST00000003038-Ap2a2	1206	+
chr1	86170003	86172123	ENSMUST00000113309-Armc9	2121	+
chr6	125123449	125123548	ENSMUST00000056889-Chd4	100	+
chr9	119076214	119080921	ENSMUST00000010804-Plcd1	4708	-
chr6	34158627	34159432	ENSMUST00000019143-Slc35b4	806	-
chr6	29448997	29449235	ENSMUST00000065090-Flnc	239	+
chr8	124613482	124613820	ENSMUST00000093033-Capn9	339	+
chr3	116614098	116618255	ENSMUST00000198311-Sass6	4158	+
chr11	60387364	60388812	ENSMUST00000108723-Drc3	1449	+
chr13	55721743	55724507	ENSMUST00000021959-Txndc15	2765	+
chr3	142503126	142503722	ENSMUST00000090127-Gbp5	597	+
chr6	118684265	118686116	ENSMUST00000112793-Cacna1c	1852	-
chr4	123039587	123043712	ENSMUST00000102649-Trit1	4126	+
chr11	115821008	115821655	ENSMUST00000021134-Tsen54	648	+
chr15	77791147	77791715	ENSMUST00000016771-Myh9	569	-
chr10	93990288	93993516	ENSMUST00000119818-Vezt	3229	-
chr2	31675905	31676667	ENSMUST00000038474-Exosc2	763	+
chr9	53531777	53533659	ENSMUST00000232179-Atm	1883	-
chr10	117736234	117740511	ENSMUST00000079041-Slc35e3	4278	-
chr19	6137841	6141036	ENSMUST00000025893-Arl2	3196	-
chr12	55861172	55861389	ENSMUST00000059250-Brms1l	218	+
chr8	105478928	105483540	ENSMUST00000212303-Zdhhc1	4613	-
chr12	108506609	108509085	ENSMUST00000109860-Eml1	2477	+
chr4	12165772	12168222	ENSMUST00000108285-Fam92a	2451	-
chr16	32499148	32499620	ENSMUST00000064192-Zdhhc19	473	+
chr1	163865538	163868700	ENSMUST00000027877-Kifap3	3163	+
chr14	75762691	75763328	ENSMUST00000022580-Slc25a30	638	-
chr9	44359988	44361444	ENSMUST00000034644-Vps11	1457	-
chr15	98906335	98907536	ENSMUST00000023736-Lmbr1l	1202	-
chr2	115670059	115674725	ENSMUST00000166472-BC052040	4667	+
chr2	152994152	152999298	ENSMUST00000103155-Ttll9	5147	+
chr4	123909683	123909836	ENSMUST00000030400-Mycbp	154	+
chr18	20874058	20874614	ENSMUST00000225661-Trappc8	557	-
chr5	24391082	24391203	ENSMUST00000059401-Atg9b	122	-
chr11	33289672	33297341	ENSMUST00000102815-Ranbp17	7670	-
chr9	64175301	64175583	ENSMUST00000034966-Rpl4	283	+
chr5	8062428	8063259	ENSMUST00000148633-Sri	832	+
chr10	80124886	80125478	ENSMUST00000003152-Stk11	593	+
chr3	100124246	100125298	ENSMUST00000164539-Spag17	1053	+
chr4	117233361	117237635	ENSMUST00000165128-Armh1	4275	-
chr11	3516521	3516841	ENSMUST00000094469-Selenom	321	+
chr5	135636403	135639089	ENSMUST00000043707-Rhbdd2	2687	+
chr16	44404765	44407308	ENSMUST00000099742-Cfap44	2544	+
chr10	92716261	92719485	ENSMUST00000020163-Nedd1	3225	-
chr19	36990925	36992435	ENSMUST00000099494-Btaf1	1511	+
chr17	14891725	14892437	ENSMUST00000228330-Wdr27	713	-
chr11	89987368	89988694	ENSMUST00000020864-Pctp	1327	-
chr11	98085077	98085370	ENSMUST00000145489-Gm11632	294	-
chr15	85438166	85462279	ENSMUST00000163242-Atxn10	24114	+
chr11	69347199	69347752	ENSMUST00000108661-Chd3	554	-
chr6	124715164	124715581	ENSMUST00000004375-Phb2	418	+
chrX	73775566	73776019	ENSMUST00000002081-Srpk3	454	+
chr8	119601433	119601541	ENSMUST00000093099-Taf1c	109	-
chr19	57373045	57373279	ENSMUST00000036407-Fam160b1	235	+
chr1	152766868	152768860	ENSMUST00000077755-Arpc5	1993	+
chr2	121410207	121410376	ENSMUST00000038073-Catsper2	170	-
chr5	105031026	105031209	ENSMUST00000031235-Gbp8	184	-
chr8	88129805	88130346	ENSMUST00000095214-Cnep1r1	542	+
chr11	120612084	120612462	ENSMUST00000026129-Pcyt2	379	-
chr16	93845355	93847282	ENSMUST00000202261-Morc3	1928	+
chr1	150383095	150384428	ENSMUST00000111913-Odr4	1334	-
chr13	14010642	14014734	ENSMUST00000039894-Tbce	4093	-
chr1	181151062	181153734	ENSMUST00000134115-Cnih4	2673	+
chr19	40605798	40606225	ENSMUST00000025981-Tctn3	428	-
chr11	69936961	69938341	ENSMUST00000018698-Ybx2	1381	+
chrX	38606073	38611765	ENSMUST00000000365-Mcts1	5693	+
chr4	136264929	136268008	ENSMUST00000102533-Tcea3	3080	+
chr11	120467241	120467362	ENSMUST00000076921-Arl16	122	-
chrX	20857925	20858393	ENSMUST00000001155-Araf	469	+
chr18	36786207	36787501	ENSMUST00000152954-Hars2	1295	+
chr7	34556508	34558972	ENSMUST00000206001-Gm12784	2465	+
chr4	135858410	135861773	ENSMUST00000105853-Srsf10	3364	+
chr14	46846052	46846184	ENSMUST00000068532-Cgrrf1	133	+
chr5	120520661	120520780	ENSMUST00000068326-Slc8b1	120	+
chr4	133589898	133591325	ENSMUST00000030661-Gpn2	1428	+
chr10	93500698	93503261	ENSMUST00000129421-Hal	2564	+
chr5	24419844	24420258	ENSMUST00000030814-Cdk5	415	-
chrX	130179061	130259076	ENSMUST00000037854-Diaph2	80016	+
chr10	24906059	24907181	ENSMUST00000092646-Med23	1123	+
chr9	119815307	119816500	ENSMUST00000070617-Scn11a	1194	-
chr12	70947560	70949703	ENSMUST00000021479-Actr10	2144	+
chr5	137563205	137564490	ENSMUST00000139395-Actl6b	1286	+
chr19	53634112	53635670	ENSMUST00000025930-Smc3	1559	+
chr10	127068989	127069345	ENSMUST00000060991-Tspan31	357	-
chr3	142565058	142565246	ENSMUST00000106221-Gbp3	189	+
chr2	130439526	130439619	ENSMUST00000028900-Vps16	94	+
chr5	120530397	120531080	ENSMUST00000068326-Slc8b1	684	+
chr11	120096970	120097508	ENSMUST00000093901-Tepsin	539	-
chr6	35244821	35245247	ENSMUST00000043815-Nup205	427	+
chr4	45027472	45028002	ENSMUST00000029999-Polr1e	531	+
chr10	128022973	128023582	ENSMUST00000026461-Prim1	610	+
chrX	152340381	152341539	ENSMUST00000044509-Tspyl2	1159	-
chr17	28728976	28740679	ENSMUST00000004990-Mapk14	11704	+
chr17	33664635	33665491	ENSMUST00000148178-Hnrnpm	857	-
chrX	65048077	65048422	ENSMUST00000033524-Ctag2	346	+
chr14	67023191	67023632	ENSMUST00000089230-Ppp2r2a	442	-
chr14	86829157	86834976	ENSMUST00000168889-Diaph3	5820	-
chr11	71013639	71014549	ENSMUST00000143850-Derl2	911	-
chr9	106863251	106863649	ENSMUST00000159645-Dcaf1	399	+
chrX	166449933	166450628	ENSMUST00000116495-Trappc2	696	+
chrX	41838196	41838583	ENSMUST00000047037-Thoc2	388	-
chr9	66007826	66010062	ENSMUST00000034949-Csnk1g1	2237	+
chr11	23725575	23728974	ENSMUST00000058163-Pus10	3400	+
chr11	60461605	60462173	ENSMUST00000018568-Drg2	569	+
chr5	123989369	123989590	ENSMUST00000000939-Hip1r	222	+
chr16	17626539	17626638	ENSMUST00000006053-Smpd4	100	+
chr16	14244904	14245500	ENSMUST00000230397-Myh11	597	-
chr11	4668937	4670275	ENSMUST00000070257-Ascc2	1339	+
chr2	172986829	172987127	ENSMUST00000050442-Spo11	299	+
chr10	35847867	35848744	ENSMUST00000213846-Gm49446	878	+
chr16	49005848	49007049	ENSMUST00000048374-Cip2a	1202	+
chr3	90124366	90129115	ENSMUST00000029548-Nup210l	4750	+
chr8	84553131	84553261	ENSMUST00000121390-Cacna1a	131	+
chr4	141218675	141219836	ENSMUST00000097813-Rsg1	1162	+
chr7	28814288	28815098	ENSMUST00000174548-Hnrnpl	811	+
chr4	41715260	41715395	ENSMUST00000030158-Dctn3	136	-
chr11	76730234	76734568	ENSMUST00000010536-Gosr1	4335	-
chr11	3157937	3159984	ENSMUST00000081318-Sfi1	2048	-
chr1	179043912	179050290	ENSMUST00000128302-Smyd3	6379	-
chr4	130954417	130954966	ENSMUST00000102576-Matn1	550	+
chr8	119345003	119345612	ENSMUST00000034300-Hsbp1	610	+
chr10	78162719	78163396	ENSMUST00000001242-D10Jhu81e	678	-
chr9	111199836	111205754	ENSMUST00000098340-Lrrfip2	5919	+
chr13	119484494	119485726	ENSMUST00000026519-4833420G17Rik	1233	+
chr12	16820385	16822092	ENSMUST00000020908-E2f6	1708	+
chrX	47912692	47912968	ENSMUST00000001202-Ocrl	277	+
chrX	107807890	107816134	ENSMUST00000120722-2610002M06Rik	8245	-
chr1	136086805	136087323	ENSMUST00000112064-Cacna1s	519	+
chr7	82683841	82684318	ENSMUST00000039881-Efl1	478	+
chr7	4716412	4720668	ENSMUST00000086363-Tmem150b	4257	-
chr19	42759851	42760363	ENSMUST00000160455-Hps1	513	-
chr15	82130171	82131423	ENSMUST00000089174-Ccdc134	1253	+
chr10	93489935	93490039	ENSMUST00000129421-Hal	105	+
chr4	124742591	124742935	ENSMUST00000094782-Inpp5b	345	+
chr19	41924796	41925188	ENSMUST00000075280-Exosc1	393	-
chr8	13115574	13121676	ENSMUST00000016680-Cul4a	6103	+
chr11	80373698	80374073	ENSMUST00000103225-5730455P16Rik	376	-
chr6	30657413	30658356	ENSMUST00000031810-Cep41	944	-
chr1	179776155	179777502	ENSMUST00000027768-Ahctf1	1348	-
chr10	7810459	7814663	ENSMUST00000015901-Ppil4	4205	+
chrX	47961462	47962079	ENSMUST00000001202-Ocrl	618	+
chr18	37853709	37854479	ENSMUST00000025337-Diaph1	771	-
chr3	40916957	40919377	ENSMUST00000108077-Abhd18	2421	+
chr14	57618244	57629356	ENSMUST00000174545-Xpo4	11113	-
chr17	33960505	33961110	ENSMUST00000025178-Vps52	606	+
chr11	67973328	67984562	ENSMUST00000021285-Stx8	11235	+
chr3	96715695	96716428	ENSMUST00000029741-Polr3c	734	-
chr16	91690750	91692598	ENSMUST00000073466-Cryzl1	1849	-
chr9	70287056	70297266	ENSMUST00000034745-Myo1e	10211	+
chr15	100955529	100957028	ENSMUST00000082209-Scn8a	1500	+
chr11	105379255	105380715	ENSMUST00000153672-Gm11638	1461	+
chrX	105979481	105983709	ENSMUST00000151689-Magt1	4229	-
chr4	133613026	133613638	ENSMUST00000084238-Zdhhc18	613	-
chr14	33388983	33390241	ENSMUST00000022504-Mapk8	1259	-
chrX	48660770	48661882	ENSMUST00000114936-Slc25a14	1113	+
chr8	85287820	85289705	ENSMUST00000034131-Vps35	1886	-
chr7	135137957	135138077	ENSMUST00000084488-Dock1	121	+
chr5	29254333	29254545	ENSMUST00000055195-Lmbr1	213	-
chr4	152383379	152384123	ENSMUST00000030775-Chd5	745	+
chr4	129619447	129620456	ENSMUST00000030586-Ccdc28b	1010	-
chrX	139852133	139854409	ENSMUST00000087401-Morc4	2277	-
chr2	29730613	29732826	ENSMUST00000095087-Rapgef1	2214	+
chr7	30190728	30192161	ENSMUST00000001845-Capns1	1434	-
chr18	31966360	31966819	ENSMUST00000134663-Myo7b	460	-
chr12	51730900	51738552	ENSMUST00000021338-Ap4s1	7653	+
chr17	80048862	80049806	ENSMUST00000184635-Hnrnpll	945	-
chr6	125137216	125137310	ENSMUST00000044200-Nop2	95	+
chr11	60702882	60704668	ENSMUST00000052346-Llgl1	1787	+
chr2	146361520	146387227	ENSMUST00000109986-Ralgapa2	25708	-
chr9	44338029	44339477	ENSMUST00000077353-Hmbs	1449	-
chr19	10206534	10207163	ENSMUST00000040372-Tmem258	630	+
chr5	123161130	123161750	ENSMUST00000163030-Setd1b	621	+
chr5	67264458	67267301	ENSMUST00000037918-Tmem33	2844	+
chr18	62982704	62983373	ENSMUST00000025474-Napg	670	+
chr5	76994914	76995777	ENSMUST00000101087-Srp72	864	+
chr9	73036822	73038622	ENSMUST00000183746-Pigb	1801	-
chr8	105885973	105886087	ENSMUST00000040254-Edc4	115	+
chr17	33575929	33576433	ENSMUST00000087605-Myo1f	505	+
chr8	94583015	94587323	ENSMUST00000034226-Fam192a	4309	-
chr6	127298109	127298218	ENSMUST00000202005-Gm38404	110	-
chr2	24687768	24690740	ENSMUST00000041342-Cacna1b	2973	-
chr13	92345102	92346732	ENSMUST00000185852-Msh3	1631	-
chr8	23244794	23245862	ENSMUST00000121783-Golga7	1069	-
chr9	103167173	103181181	ENSMUST00000035155-Rab6b	14009	+
chr17	73324838	73326323	ENSMUST00000095208-Capn13	1486	-
chr15	76433618	76433826	ENSMUST00000096385-Mroh1	209	+
chr4	120982206	120983106	ENSMUST00000043200-Smap2	901	-
chrX	74480737	74481046	ENSMUST00000114125-Gm6880	310	-
chrX	74958888	74959197	ENSMUST00000118897-Gm15363	310	+
chrX	74741280	74741589	ENSMUST00000114117-Gm6890	310	+
chr15	55048742	55049394	ENSMUST00000041733-Taf2	653	-
chr8	119947167	119947700	ENSMUST00000144458-Usp10	534	+
chr6	119348839	119349094	ENSMUST00000037434-Cacna2d4	256	+
chr16	44729714	44730119	ENSMUST00000048788-Nepro	406	+
chr11	101278453	101278713	ENSMUST00000017332-Coa3	261	-
chr7	102023414	102024012	ENSMUST00000096639-Rnf121	599	-
chr9	95019219	95020600	ENSMUST00000033463-Slc9a9	1382	+
chr1	44178375	44179146	ENSMUST00000027214-Ercc5	772	+
chr6	30262224	30304051	ENSMUST00000102993-Ube2h	41828	-
chr13	73813673	73814842	ENSMUST00000017900-Slc12a7	1170	+
chr7	44008419	44008782	ENSMUST00000206650-Klk1b12-ps	364	+
chr18	12184024	12184208	ENSMUST00000025276-Rmc1	185	+
chr4	139298970	139300225	ENSMUST00000053862-Pqlc2	1256	-
chr10	115385808	115390649	ENSMUST00000036044-Zfc3h1	4842	+
chr9	21345572	21345908	ENSMUST00000034697-Slc44a2	337	+
chr16	37329958	37345070	ENSMUST00000114787-Stxbp5l	15113	-
chrX	12746758	12747468	ENSMUST00000096495-Med14	711	-
chr4	102869809	102870548	ENSMUST00000080728-Sgip1	740	+
chr9	21757395	21757684	ENSMUST00000098942-Spc24	290	-
chr17	6303304	6304245	ENSMUST00000088940-Tmem181a	942	+
chr17	6442602	6443547	ENSMUST00000180035-Tmem181b-ps	946	-
chr17	6614151	6615233	ENSMUST00000115772-Tmem181c-ps	1083	-
chr6	97192785	97196836	ENSMUST00000089287-Uba3	4052	-
chr19	5991925	5992349	ENSMUST00000025891-Capn1	425	-
chrX	129956013	129957242	ENSMUST00000037854-Diaph2	1230	+
chr16	18821170	18823222	ENSMUST00000115578-Ufd1	2053	+
chr7	141332930	141333637	ENSMUST00000026578-Tmem80	708	+
chr1	154479319	154481551	ENSMUST00000187541-Cacna1e	2233	-
chr3	159911824	159913760	ENSMUST00000068952-Wls	1937	+
chr2	145928300	145930533	ENSMUST00000001818-Crnkl1	2234	-
chr12	86688287	86688901	ENSMUST00000021681-Vash1	615	+
chr1	180600211	180600449	ENSMUST00000027777-Parp1	239	+
chr2	24761882	24762763	ENSMUST00000041342-Cacna1b	882	-
chr4	111617283	111656325	ENSMUST00000097920-Agbl4	39043	+
chr8	105944174	105944274	ENSMUST00000034370-Slc12a4	101	-
chr19	29121891	29127998	ENSMUST00000064393-Rcl1	6108	+
chr16	30567835	30569104	ENSMUST00000117363-Lsg1	1270	-
chr15	79648832	79649636	ENSMUST00000187519-Fam227a	805	-
chr12	86685473	86686965	ENSMUST00000021681-Vash1	1493	+
chr9	72607740	72610303	ENSMUST00000163401-Rfx7	2564	+
chr7	44654055	44655221	ENSMUST00000107899-Myh14	1167	-
chr2	33023535	33026079	ENSMUST00000102810-Garnl3	2545	-
chr2	92378949	92379033	ENSMUST00000028650-Pex16	85	+
chr19	5673355	5673479	ENSMUST00000113615-Pcnx3	125	-
chr11	68759810	68760652	ENSMUST00000102611-Myh10	843	+
chr2	69954362	69955964	ENSMUST00000055758-Ubr3	1603	+
chr15	98565129	98567475	ENSMUST00000169707-Ccnt1	2347	-
chr3	98456580	98457011	ENSMUST00000167753-Gm4450	432	-
chr3	98563491	98563923	ENSMUST00000058728-Gm10681	433	-
chr6	91075976	91076557	ENSMUST00000032179-Nup210	582	-
chr8	70177609	70178866	ENSMUST00000002413-Tmem161a	1258	+
chr15	97757510	97757682	ENSMUST00000126854-Rapgef3	173	-
chr10	78207547	78207891	ENSMUST00000000384-Trappc10	345	-
chr7	80620584	80629619	ENSMUST00000122255-Crtc3	9036	-
chr4	155715606	155731324	ENSMUST00000030905-Ssu72	15719	+
chr8	72246796	72249112	ENSMUST00000003117-Ap1m1	2317	+
chr5	117099539	117100599	ENSMUST00000166397-Suds3	1061	-
chr14	22577975	22584405	ENSMUST00000075639-Lrmda	6431	+
chr10	80067395	80068327	ENSMUST00000219260-Sbno2	933	-
chr15	76333618	76333794	ENSMUST00000023221-Gpaa1	177	+
chr14	70676815	70678078	ENSMUST00000022696-Xpo7	1264	-
chr2	164983305	164983503	ENSMUST00000099092-Slc12a5	199	+
chr9	106913274	106914523	ENSMUST00000044532-Dock3	1250	-
chr1	37953507	37953872	ENSMUST00000129513-Gm15457	366	+
chr12	55612759	55640583	ENSMUST00000085385-Ralgapa1	27825	-
chr8	120171746	120171887	ENSMUST00000048786-Fam92b	142	-
chr5	120626506	120626833	ENSMUST00000031598-Ddx54	328	+
chr4	11208870	11209211	ENSMUST00000044616-Ints8	342	-
chr16	70529011	70561023	ENSMUST00000163832-Gbe1	32013	+
chr16	57266595	57269998	ENSMUST00000023434-Tmem30c	3404	-
chr17	25146450	25146769	ENSMUST00000040729-Clcn7	320	+
chr1	58041494	58043541	ENSMUST00000001027-Aox1	2048	+
chr12	8967740	8970519	ENSMUST00000020899-Matn3	2780	+
chr16	18227879	18228058	ENSMUST00000076957-Zdhhc8	180	-
chr1	190153524	190160521	ENSMUST00000175916-Prox1	6998	-
chr3	63773771	63781311	ENSMUST00000084105-Plch1	7541	-
chr15	55571390	55572895	ENSMUST00000022998-Mtbp	1506	+
chr19	47107749	47108422	ENSMUST00000072141-Pdcd11	674	+
chr2	122111909	122113014	ENSMUST00000036450-Spg11	1106	-
chr9	46276479	46276791	ENSMUST00000156440-Zpr1	313	+
chr17	24218001	24218169	ENSMUST00000024930-Tedc2	169	-
chr5	23540482	23545522	ENSMUST00000088392-Srpk2	5041	-
chr4	46157934	46159658	ENSMUST00000030014-Ncbp1	1725	+
chr8	104428182	104429414	ENSMUST00000041769-Dync1li2	1233	-
chr6	34048941	34056070	ENSMUST00000070189-Lrguk	7130	+
chrX	157460417	157461175	ENSMUST00000112529-Sms	759	-
chr3	132801680	132815189	ENSMUST00000169172-Tbck	13510	+
chr13	98755256	98755567	ENSMUST00000040340-Fcho2	312	-
chr2	90708983	90710032	ENSMUST00000057481-Nup160	1050	+
chr19	5424276	5424360	ENSMUST00000113674-Drap1	85	-
chr1	86547618	86582299	ENSMUST00000027444-Pde6d	34682	-
chr11	98840339	98842194	ENSMUST00000107479-Rapgefl1	1856	+
chr1	139878305	139878460	ENSMUST00000134229-Gm16332	156	-
chr8	96512644	96513301	ENSMUST00000212351-1700047G07Rik	658	+
chr16	17016081	17018285	ENSMUST00000069107-Mapk1	2205	+
chr17	34923521	34923747	ENSMUST00000007249-Slc44a4	227	+
chr5	137331075	137332125	ENSMUST00000039991-Slc12a9	1051	-
chr3	68990964	68994500	ENSMUST00000107812-Ift80	3537	-
chr2	153985014	153986272	ENSMUST00000109753-Bpifa6	1259	+
chr10	18214179	18216259	ENSMUST00000080860-Ccdc28a	2081	-
chr8	105890418	105890521	ENSMUST00000040254-Edc4	104	+
chr5	124401277	124402061	ENSMUST00000199808-Sbno1	785	-
chr14	57480006	57480656	ENSMUST00000122063-Ift88	651	+
chr1	189883999	189885298	ENSMUST00000027897-Smyd2	1300	-
chr6	72358757	72359005	ENSMUST00000069695-Tmem150a	249	+
chr9	108799418	108804541	ENSMUST00000085018-Ip6k2	5124	+
chr19	6402575	6403023	ENSMUST00000113476-Rasgrp2	449	+
chr1	135406576	135406758	ENSMUST00000041023-Ipo9	183	-
chr11	88188088	88188782	ENSMUST00000018522-Cuedc1	695	+
chr7	98062729	98063587	ENSMUST00000107128-Myo7a	859	-
chr16	45186235	45187659	ENSMUST00000023343-Atg3	1425	+
chr5	105094268	105094449	ENSMUST00000031238-Gbp9	182	-
chr5	105125332	105125516	ENSMUST00000100962-Gbp4	185	-
chr5	105224471	105224653	ENSMUST00000065588-Gbp10	183	-
chr5	105280272	105280454	ENSMUST00000196520-Gbp6	183	-
chr5	105331149	105331333	ENSMUST00000100960-Gbp11	185	-
chr18	37895299	37896094	ENSMUST00000025337-Diaph1	796	-
chr9	107527047	107527147	ENSMUST00000168532-Cacna2d2	101	+
chr3	146508225	146512141	ENSMUST00000029838-Rpf1	3917	-
chr15	79585761	79588750	ENSMUST00000023065-Dmc1	2990	-
chr1	72312592	72314153	ENSMUST00000027379-Xrcc5	1562	+
chr1	163815950	163817832	ENSMUST00000027877-Kifap3	1883	+
chr7	67669849	67670051	ENSMUST00000032774-Ttc23	203	+
chr5	135134611	135135350	ENSMUST00000005507-Mlxipl	740	+
chr7	138873052	138874119	ENSMUST00000041097-Ppp2r2d	1068	+
chr14	30346904	30350639	ENSMUST00000112250-Cacna1d	3736	-
chr2	170062922	170064589	ENSMUST00000180895-A630075F10Rik	1668	-
chr9	108041087	108044724	ENSMUST00000035214-Ip6k1	3638	+
chr15	36175477	36176753	ENSMUST00000057177-Polr2k	1277	+
chr11	102686497	102688800	ENSMUST00000092569-Ccdc43	2304	-
chr18	62527271	62529551	ENSMUST00000048688-Fbxo38	2281	-
chr17	27148647	27149920	ENSMUST00000025046-Ip6k3	1274	-
chr2	120371633	120374487	ENSMUST00000090046-Tmem87a	2855	-
chr6	56703034	56703313	ENSMUST00000170382-Lsm5	280	-
chr7	127796699	127797073	ENSMUST00000047075-Setd1a	375	+
chr1	4890797	4891914	ENSMUST00000165720-Tcea1	1118	+
chr7	28977276	28977869	ENSMUST00000066070-Eif3k	594	-
chr17	28603545	28605298	ENSMUST00000130643-Srpk1	1754	-
chr3	32715514	32718030	ENSMUST00000029214-Actl6a	2517	+
chr1	155174156	155177853	ENSMUST00000027743-Stx6	3698	+
chr1	176782556	176788466	ENSMUST00000195717-Cep170	5911	-
chr19	5958876	5959032	ENSMUST00000025752-Pola2	157	-
chr3	142538122	142538721	ENSMUST00000045097-Gbp7	600	+
chr14	86984899	86985619	ENSMUST00000168889-Diaph3	721	-
chr19	41938837	41939599	ENSMUST00000026154-Zdhhc16	763	+
chr13	73795703	73796766	ENSMUST00000017900-Slc12a7	1064	+
chr7	100354802	100355267	ENSMUST00000032963-Ppme1	466	-
chr8	106587418	106592874	ENSMUST00000183365-1110028F18Rik	5457	+
chr17	24983397	24983943	ENSMUST00000073337-Cramp1l	547	-
chr13	100817086	100818125	ENSMUST00000067246-Slc30a5	1040	-
chr5	108623375	108624182	ENSMUST00000046603-Gak	808	-
chr2	135968002	135968320	ENSMUST00000110109-Plcb4	319	+
chr3	154256592	154257747	ENSMUST00000089948-Slc44a5	1156	+
chr2	39008345	39013114	ENSMUST00000112862-Arpc5l	4770	+
chr5	122246626	122247531	ENSMUST00000111738-Tctn1	906	-
chr5	44192465	44193186	ENSMUST00000055128-Tapt1	722	-
chrX	139857896	139858798	ENSMUST00000087401-Morc4	903	-
chr18	10005011	10005629	ENSMUST00000092096-Usp14	619	-
chr1	74549404	74551019	ENSMUST00000027362-Plcd4	1616	+
chr8	71713594	71713976	ENSMUST00000093444-Fcho1	383	-
chr7	140138384	140140195	ENSMUST00000036977-Mtg1	1812	+
chr1	121554139	121555215	ENSMUST00000001724-Ddx18	1077	-
chr4	129596940	129598954	ENSMUST00000102593-Eif3i	2015	-
chr19	5047485	5048508	ENSMUST00000116567-Brms1	1024	+
chrX	41802993	41803455	ENSMUST00000047037-Thoc2	463	-
chr7	16425367	16425710	ENSMUST00000098789-Zc3h4	344	+
chr12	117709348	117714104	ENSMUST00000109691-Rapgef5	4757	+
chr1	23876450	23877708	ENSMUST00000027339-Smap1	1259	-
chr15	88811521	88812055	ENSMUST00000162183-Alg12	535	-
chr2	154561462	154562937	ENSMUST00000103145-E2f1	1476	-
chr7	100636762	100639254	ENSMUST00000032946-Rab6a	2493	+
chr4	124940546	124942352	ENSMUST00000094769-9930104L06Rik	1807	+
chr5	33370565	33371613	ENSMUST00000114449-Maea	1049	+
chr7	19182400	19184805	ENSMUST00000117338-Eml2	2406	+
chr17	46236002	46236912	ENSMUST00000087031-Xpo5	911	+
chr7	128716091	128720564	ENSMUST00000057557-Mcmbp	4474	-
chr15	57879076	57879999	ENSMUST00000022993-Derl1	924	-
chr12	36022834	36023904	ENSMUST00000020896-Tspan13	1071	-
chr1	190966986	190970403	ENSMUST00000047409-Vash2	3418	-
chr7	100260078	100261599	ENSMUST00000084935-Pgm2l1	1522	+
chr1	75415743	75417042	ENSMUST00000087122-Speg	1300	+
chr2	24545633	24546028	ENSMUST00000155475-Gm13417	396	-
chr14	120939557	120940821	ENSMUST00000032898-Ipo5	1265	+
chr13	29913519	29916845	ENSMUST00000102948-E2f3	3327	-
chr10	88329142	88336810	ENSMUST00000020249-Dram1	7669	-
chr19	42267079	42268351	ENSMUST00000122375-Golga7b	1273	+
chrX	157551151	157552915	ENSMUST00000058098-Mbtps2	1765	-
chr8	104641391	104641548	ENSMUST00000164884-Ciao2b	158	-
chr9	45768364	45768520	ENSMUST00000117194-Cep164	157	-
chr7	125867668	125868738	ENSMUST00000069660-D430042O09Rik	1071	+
chr10	84621459	84622196	ENSMUST00000181277-Gm17249	738	-
chr19	10627865	10628424	ENSMUST00000025649-Ddb1	560	+
chrX	7609036	7609882	ENSMUST00000115726-Cacna1f	847	+
chr2	129006825	129010415	ENSMUST00000110320-Zc3h6	3591	+
chr9	8130316	8134097	ENSMUST00000037397-Cep126	3782	-
chr2	127046288	127046845	ENSMUST00000002063-Ap4e1	558	+
chr8	54526528	54528341	ENSMUST00000067476-Spcs3	1814	-
chr4	3604916	3605822	ENSMUST00000052712-Tgs1	907	+
chr17	28776574	28777481	ENSMUST00000233984-Mapk13	908	+
chr1	133609745	133610163	ENSMUST00000166915-Snrpe	419	-
chr6	55068169	55069340	ENSMUST00000003572-Gars	1172	+
chr13	84272328	84282710	ENSMUST00000057495-Tmem161b	10383	+
chr18	42688467	42701469	ENSMUST00000025377-Ppp2r2b	13003	-
chr2	112358640	112377083	ENSMUST00000141047-Gm21985	18444	+
chr17	75494250	75496381	ENSMUST00000095204-Rasgrp3	2132	+
chr5	38535341	38537138	ENSMUST00000005234-Wdr1	1798	-
chr2	157789132	157799426	ENSMUST00000029178-Ctnnbl1	10295	+
chrX	20162540	20164929	ENSMUST00000072451-Slc9a7	2390	-
chr6	18848764	18849625	ENSMUST00000056398-Lsm8	862	+
chr12	83534910	83535899	ENSMUST00000021645-Dcaf4	990	+
chr9	44092556	44092701	ENSMUST00000034508-Usp2	146	+
chr3	94956607	94956720	ENSMUST00000137088-Rfx5	114	+
chr1	154701381	154725650	ENSMUST00000187541-Cacna1e	24270	-
chr7	28042157	28042338	ENSMUST00000032824-Psmc4	182	-
chr14	46814988	46815598	ENSMUST00000111817-Gmfb	611	-
chr15	31486151	31486354	ENSMUST00000090227-March6	204	-
chr4	94970702	94972917	ENSMUST00000075872-Mysm1	2216	-
chr2	112358640	112360415	ENSMUST00000028549-Slc12a6	1776	+
chr4	99742420	99743754	ENSMUST00000097961-Alg6	1335	+
chr7	102020493	102023311	ENSMUST00000096639-Rnf121	2819	-
chr4	117277830	117278006	ENSMUST00000030439-Rnf220	177	-
chr6	34906724	34908113	ENSMUST00000081214-Wdr91	1390	-
chr12	40816332	40817588	ENSMUST00000037488-Dock4	1257	+
chr5	123709261	123709381	ENSMUST00000196282-Zcchc8	121	-
chr16	30539539	30540738	ENSMUST00000140402-Tmem44	1200	-
chr4	136181445	136184422	ENSMUST00000061721-E2f2	2978	+
chr3	88581073	88583776	ENSMUST00000035785-Ssr2	2704	+
chrX	48181350	48182098	ENSMUST00000037960-Zdhhc9	749	-
chr2	130709319	130709937	ENSMUST00000044766-4930402H24Rik	619	-
chrX	38551724	38552381	ENSMUST00000050083-Cul4b	658	-
chr2	66751960	66752195	ENSMUST00000042792-Scn7a	236	-
chr16	18795227	18795824	ENSMUST00000000028-Cdc45	598	-
chr10	56049018	56049761	ENSMUST00000099739-Tbc1d32	744	-
chr2	130440580	130440706	ENSMUST00000028900-Vps16	127	+
chrX	56638389	56643367	ENSMUST00000077741-Slc9a6	4979	+
chr17	73941139	73943846	ENSMUST00000024866-Xdh	2708	-
chr7	44901715	44902748	ENSMUST00000166972-Ap2a1	1034	-
chr10	80036843	80036914	ENSMUST00000004786-Polr2e	72	-
chr7	89970432	89971539	ENSMUST00000107234-Eed	1108	-
chr15	4092526	4094014	ENSMUST00000110690-Oxct1	1489	+
chr15	79620856	79623454	ENSMUST00000187519-Fam227a	2599	-
chr11	33318492	33328443	ENSMUST00000102815-Ranbp17	9952	-
chr4	34571019	34571728	ENSMUST00000048706-Orc3	710	-
chrX	56655054	56658258	ENSMUST00000077741-Slc9a6	3205	+
chr7	114270404	114271053	ENSMUST00000033008-Psma1	650	-
chr17	5715018	5725226	ENSMUST00000089185-Zdhhc14	10209	+
chr11	69071475	69072422	ENSMUST00000094081-Tmem107	948	+
chr11	106348793	106348899	ENSMUST00000021056-Scn4a	107	-
chr19	8933547	8933769	ENSMUST00000096241-Eml3	223	+
chr8	70405321	70406077	ENSMUST00000076615-Crtc1	757	-
chr7	109979483	109980988	ENSMUST00000094097-Tmem41b	1506	-
chr9	107970759	107970973	ENSMUST00000049348-Traip	215	+
chr9	108067514	108068121	ENSMUST00000162355-Rnf123	608	-
chr7	97379918	97380240	ENSMUST00000098300-Alg8	323	+
chr16	3900878	3901782	ENSMUST00000186375-Naa60	905	+
chr2	128929957	128930791	ENSMUST00000028866-Zc3h8	835	-
chr13	70621457	70623922	ENSMUST00000043493-Ice1	2466	-
chr3	88930569	88930911	ENSMUST00000090938-Dap3	343	-
chr18	36754632	36755424	ENSMUST00000007042-Ik	793	+
chr19	4652276	4658259	ENSMUST00000177696-Gm960	5984	-
chr3	51438444	51441905	ENSMUST00000029303-Naa15	3462	+
chr8	85038490	85040461	ENSMUST00000093360-Tnpo2	1972	+
chr10	117790061	117790466	ENSMUST00000064848-Nup107	406	-
chr7	25664449	25665420	ENSMUST00000079634-Exosc5	972	+
chr12	112732084	112732499	ENSMUST00000101018-Cep170b	416	+
chr1	136053053	136054578	ENSMUST00000112064-Cacna1s	1526	+
chr3	142600596	142603557	ENSMUST00000029936-Gbp2b	2962	+
chr3	142625623	142629968	ENSMUST00000165774-Gbp2	4346	+
chr17	85394666	85402425	ENSMUST00000095188-Camkmt	7760	+
chr13	73965572	73973602	ENSMUST00000091493-Zdhhc11	8031	+
chr6	39627841	39628608	ENSMUST00000002487-Braf	768	-
chr1	44148151	44156936	ENSMUST00000027214-Ercc5	8786	+
chr15	25724009	25725071	ENSMUST00000110457-Myo10	1063	+
chr8	125251066	125261014	ENSMUST00000118942-Disc1	9949	+
chr2	167457466	167459648	ENSMUST00000047815-Slc9a8	2183	+
chr8	125801591	125807999	ENSMUST00000047239-Pcnx2	6409	-
chr3	89246933	89247064	ENSMUST00000040888-Krtcap2	132	+
chr15	89586994	89588187	ENSMUST00000023294-Rabl2	1194	-
chr1	171282803	171283014	ENSMUST00000065941-Usp21	212	-
chr8	84415944	84461489	ENSMUST00000121390-Cacna1a	45546	+
chr11	5104405	5105184	ENSMUST00000101610-Rhbdd3	780	+
chr11	94466228	94473375	ENSMUST00000100561-Cacna1g	7148	-
chr8	39126593	39130742	ENSMUST00000167992-Tusc3	4150	+
chr17	12919926	12920275	ENSMUST00000151287-Tcp1	350	+
chr18	36772384	36773519	ENSMUST00000001416-Hars	1136	-
chr9	123560600	123566390	ENSMUST00000026270-Sacm1l	5791	+
chr1	75189628	75190111	ENSMUST00000189702-Atg9a	484	-
chr10	62971991	62973250	ENSMUST00000131422-Dna2	1260	+
chr2	145908616	145911672	ENSMUST00000002805-Naa20	3057	+
chr3	97561088	97562578	ENSMUST00000029730-Chd1l	1491	-
chr1	175893062	175893740	ENSMUST00000039725-Exo1	679	+
chr6	115620328	115621815	ENSMUST00000000451-Raf1	1488	-
chr1	163990760	163994609	ENSMUST00000045876-BC055324	3850	-
chr5	92187346	92187697	ENSMUST00000031355-Uso1	352	+
chr5	143388986	143391040	ENSMUST00000110733-Grid2ip	2055	+
chr5	36931414	36940096	ENSMUST00000031003-Ppp2r2c	8683	+
chr14	55719346	55719429	ENSMUST00000169237-Rabggta	84	-
chr15	102326850	102328521	ENSMUST00000166658-Pfdn5	1672	+
chr7	139607115	139607189	ENSMUST00000129990-Cfap46	75	-
chr13	49660019	49660957	ENSMUST00000222197-Nol8	939	+
chr2	66565868	66566170	ENSMUST00000100064-Scn9a	303	-
chr2	164997244	164997379	ENSMUST00000099092-Slc12a5	136	+
chr7	17007832	17008613	ENSMUST00000003183-Ppp5c	782	-
chr11	60375907	60377809	ENSMUST00000108723-Drc3	1903	+
chr9	119687961	119691443	ENSMUST00000084787-Scn10a	3483	-
chr8	70132655	70133096	ENSMUST00000095273-Nr2c2ap	442	+
chr2	112344238	112344487	ENSMUST00000028549-Slc12a6	250	+
chr17	45632450	45632698	ENSMUST00000120717-Capn11	249	-
chr11	78590990	78618274	ENSMUST00000142739-Nlk	27285	-
chr16	91682294	91682515	ENSMUST00000023682-Donson	222	-
chr2	125109204	125109669	ENSMUST00000152367-Myef2	466	-
chr14	70682857	70683655	ENSMUST00000022696-Xpo7	799	-
chr8	110711712	110712747	ENSMUST00000034190-Vac14	1036	+
chr1	79724758	79726565	ENSMUST00000113512-Wdfy1	1808	-
chr14	55716539	55717167	ENSMUST00000169237-Rabggta	629	-
chr7	129633730	129634817	ENSMUST00000084519-Wdr11	1088	+
chr11	34249839	34254330	ENSMUST00000093193-Dock2	4492	-
chr14	67771771	67773051	ENSMUST00000039135-Dock5	1281	-
chr16	93853218	93853778	ENSMUST00000202261-Morc3	561	+
chr11	59006818	59007523	ENSMUST00000047441-Obscn	706	-
chr7	99844835	99848298	ENSMUST00000036274-Spcs2	3464	-
chr11	102688860	102690200	ENSMUST00000092569-Ccdc43	1341	-
chr15	80298645	80320358	ENSMUST00000160424-Cacna1i	21714	+
chr3	106570871	106571610	ENSMUST00000067630-Dram2	740	+
chr5	135458243	135460406	ENSMUST00000060311-Hip1	2164	-
chr8	71399808	71401679	ENSMUST00000002473-Babam1	1872	+
chr17	24478163	24478319	ENSMUST00000070888-Mlst8	157	-
chr6	115920452	115923265	ENSMUST00000038234-Ift122	2814	+
chr14	9870176	10421494	ENSMUST00000160340-Fhit	551319	-
chrX	157446177	157447354	ENSMUST00000112529-Sms	1178	-
chr4	94691781	94692950	ENSMUST00000030311-Ift74	1170	+
chr5	34907594	34908631	ENSMUST00000080036-Htt	1038	+
chr5	100080062	100083573	ENSMUST00000063192-Tmem150c	3512	-
chr18	80233510	80235448	ENSMUST00000166219-Hsbp1l1	1939	-
chr14	55627668	55627784	ENSMUST00000047131-Ipo4	117	-
chr8	70033245	70033610	ENSMUST00000212308-Mau2	366	-
chr5	123719535	123720722	ENSMUST00000196282-Zcchc8	1188	-
chr9	20645260	20645405	ENSMUST00000161882-Ubl5	146	+
chr5	102966629	102987202	ENSMUST00000112847-Mapk10	20574	-
chr15	10583837	10587837	ENSMUST00000090339-Rai14	4001	-
chr2	72208165	72223016	ENSMUST00000090826-Rapgef4	14852	+
chr1	105746186	105750321	ENSMUST00000039173-Relch	4136	+
chr5	28073672	28074481	ENSMUST00000059155-Insig1	810	+
chr2	146260488	146314922	ENSMUST00000109986-Ralgapa2	54435	-
chr10	110950686	110955065	ENSMUST00000041723-Zdhhc17	4380	-
chr8	122427304	122427654	ENSMUST00000017604-Cyba	351	-
chr6	72849619	72850382	ENSMUST00000068697-Kcmf1	764	-
chr1	182472993	182473881	ENSMUST00000068505-Capn2	889	-
chr4	124797910	124798251	ENSMUST00000094782-Inpp5b	342	+
chr7	48811426	48815451	ENSMUST00000118927-Zdhhc13	4026	+
chr2	66335530	66337877	ENSMUST00000112366-Scn1a	2348	-
chr5	16365469	16365790	ENSMUST00000039370-Cacna2d1	322	+
chr12	72907942	72909770	ENSMUST00000044000-4930447C04Rik	1829	-
chr16	31954307	31956290	ENSMUST00000023460-Ncbp2	1984	+
chrX	75149302	75149805	ENSMUST00000101433-Smim9	504	-
chr12	85089749	85094134	ENSMUST00000110249-Prox2	4386	-
chrX	75531224	75533907	ENSMUST00000033540-Vbp1	2684	+
chr2	65671721	65680997	ENSMUST00000028377-Scn2a	9277	+
chr2	164389715	164389792	ENSMUST00000103103-Matn4	78	-
chr17	24101747	24106826	ENSMUST00000102927-Pdpk1	5080	-
chr1	58114929	58118597	ENSMUST00000040999-Aox3	3669	+
chr8	13095873	13097602	ENSMUST00000164416-Pcid2	1730	-
chr2	4919145	4922827	ENSMUST00000027975-Phyh	3683	+
chr3	129828965	129829336	ENSMUST00000029643-Gar1	372	-
chr9	114713604	114715093	ENSMUST00000047404-Dync1li1	1490	+
chr18	25203977	25289938	ENSMUST00000097643-AW554918	85962	+
chrX	20108781	20120519	ENSMUST00000072451-Slc9a7	11739	-
chr15	34433586	34435731	ENSMUST00000022947-Matn2	2146	+
chr16	20511753	20513702	ENSMUST00000134992-Gm16618	1950	-
chr8	122613239	122613920	ENSMUST00000015157-Trappc2l	682	+
chr9	94936449	94939455	ENSMUST00000033463-Slc9a9	3007	+
chr11	116271980	116273925	ENSMUST00000021133-Srp68	1946	-
chr12	65062741	65063677	ENSMUST00000021332-Fkbp3	937	-
chr2	84694418	84694569	ENSMUST00000035840-Zdhhc5	152	-
chr8	105298697	105298995	ENSMUST00000015003-E2f4	299	+
chr5	123450551	123452537	ENSMUST00000068237-Mlxip	1987	+
chr18	44396025	44399623	ENSMUST00000025350-Dcp2	3599	+
chr8	105950255	105950504	ENSMUST00000034370-Slc12a4	250	-
chr7	118773118	118773999	ENSMUST00000059390-Vps35l	882	+
chr12	54646536	54656371	ENSMUST00000056228-Sptssa	9836	-
chr13	98888542	98890676	ENSMUST00000109401-Tnpo1	2135	-
chr11	102182992	102185082	ENSMUST00000021297-Lsm12	2091	-
chr9	95137981	95227187	ENSMUST00000033463-Slc9a9	89207	+
chr6	47485045	47495066	ENSMUST00000031697-Cul1	10022	+
chr11	71014644	71015726	ENSMUST00000143850-Derl2	1083	-
chr14	79383394	79384653	ENSMUST00000022597-Naa16	1260	-
chr4	98380692	98383069	ENSMUST00000102793-Tm2d1	2378	-
chr19	32758524	32776014	ENSMUST00000013807-Pten	17491	+
chr6	140039779	140040570	ENSMUST00000032356-Plcz1	792	-
chr6	119052707	119057193	ENSMUST00000112793-Cacna1c	4487	-
chr1	105554500	105557462	ENSMUST00000186485-Pign	2963	-
chr5	138172249	138172348	ENSMUST00000019662-Ap4m1	100	+
chr3	14588302	14601002	ENSMUST00000029069-E2f5	12701	+
chr12	81975353	81975796	ENSMUST00000021567-Pcnx	444	+
chr1	190960480	190966202	ENSMUST00000047409-Vash2	5723	-
chr4	148024216	148026532	ENSMUST00000030879-Clcn6	2317	-
chrX	134466626	134467075	ENSMUST00000009740-Taf7l	450	-
chr1	58213080	58217432	ENSMUST00000040442-Aox4	4353	+
chr5	23805721	23807038	ENSMUST00000030852-Rint1	1318	+
chr9	119552076	119560261	ENSMUST00000117911-Scn5a	8186	-
chr6	98013817	98017773	ENSMUST00000043637-Mitf	3957	+
chr7	100455492	100459776	ENSMUST00000051777-C2cd3	4285	+
chr2	65529480	65530803	ENSMUST00000100069-Scn3a	1324	-
chr13	106876280	106876934	ENSMUST00000080856-Ipo11	655	-
chr11	107171694	107173209	ENSMUST00000018577-Nol11	1516	-
chr4	11367184	11379290	ENSMUST00000108311-Esrp1	12107	-
chr9	21309435	21309635	ENSMUST00000115433-Ap1m2	201	-
chr2	117302024	117305777	ENSMUST00000102534-Rasgrp1	3754	-
chr6	30382688	30387420	ENSMUST00000080812-Zc3hc1	4733	-
chr3	65382035	65382991	ENSMUST00000029414-Ssr3	957	-
chr3	90257412	90258464	ENSMUST00000029545-Crtc2	1053	+
chr4	137994145	138045342	ENSMUST00000084214-Eif4g3	51198	+
chr2	128839220	128841234	ENSMUST00000110325-Tmem87b	2015	+
chr16	44111713	44114613	ENSMUST00000114666-Atp6v1a	2901	-
chr15	98524713	98526574	ENSMUST00000230542-Kansl2	1862	-

## Sheet: Human
Chromosome	Intron Start coordinate	Intron End coordinate	MIG	Intron length	strand
chr15	20597337	20597661	ENST00000554414-SPATA31E2P	325	-
chr16	27773210	27774944	ENST00000261588-KIAA0556	1735	+
chr16	75243091	75264350	ENST00000418647-BCAR1	21260	-
chr19	1507406	1507556	ENST00000330475-ADAMTSL5	151	-
chr22	41795848	41799253	ENST00000401548-MEI1	3406	+
chr2	27239799	27240264	ENST00000264705-CAD	466	+
chr14	53037074	53038204	ENST00000556988-AL352979.2	1131	+
chr7	7573770	7574097	ENST00000340080-MIOS	328	+
chr19	51282774	51282924	ENST00000601044-AC063977.5	151	+
chr16	30118539	30121823	ENST00000263025-MAPK3	3285	-
chr13	19170241	19170346	ENST00000440167-SMPD4P2	106	-
chrX	139605780	139607690	ENST00000519895-MCF2	1911	-
chrX	49222604	49222717	ENST00000376265-CACNA1F	114	-
chrX	102260396	102261324	ENST00000620830-AC234791.1	929	+
chrX	42422588	42422973	ENST00000411879-Z93403.1	386	+
chr11	124238844	124239062	ENST00000616658-OR8G7P	219	+
chr10	8052638	8052964	ENST00000418270-AL390294.1	327	+
chr16	70780940	70781868	ENST00000261776-VAC14	929	-
chr11	49308244	49351197	ENST00000529674-AC118942.1	42954	+
chr5	37363985	37364246	ENST00000231498-NUP155	262	-
chr19	27969610	27970404	ENST00000590507-AC005357.2	795	+
chr1	145643979	145646183	ENST00000313835-GPR89A	2205	+
chr1	147966664	147968874	ENST00000314163-GPR89B	2211	+
chr2	135753568	135754158	ENST00000272638-UBXN4	591	+
chr7	56462661	56466244	ENST00000620607-AC092447.10	3584	+
chr2	213284620	213296063	ENST00000331683-SPAG16	11444	+
chr22	50266306	50266539	ENST00000330651-MAPK11	234	-
chr19	41389906	41391840	ENST00000221233-EXOSC5	1935	-
chr18	24694367	24694925	ENST00000648293-LINC01915	559	+
chr2	150570135	150570815	ENST00000441356-LINC01920	681	-
chr22	23838446	23838563	ENST00000406855-DERL3	118	-
chr1	150057604	150058235	ENST00000648868-AC244033.2	632	-
chr10	90895918	90896312	ENST00000413330-RPP30	395	+
chr8	58257169	58257786	ENST00000519981-AC092819.1	618	-
chr11	95698211	95699031	ENST00000545912-AP000820.1	821	+
chr16	84182059	84182201	ENST00000567759-TAF1C	143	-
chr2	130172678	130172786	ENST00000409031-SMPD4	109	-
chr2	131501071	131501180	ENST00000438378-AC073869.1	110	+
chr2	200913414	200913930	ENST00000234296-ORC2	517	-
chr15	42409996	42410427	ENST00000397163-CAPN3	432	+
chr19	1089963	1090086	ENST00000615234-POLR2E	124	-
chr22	31575393	31578381	ENST00000400288-SFI1	2989	+
chr17	35510040	35510198	ENST00000592908-AC015911.3	159	-
chr19	18853351	18854600	ENST00000599848-UPF1	1250	+
chr11	64261666	64261951	ENST00000540288-PLCB3	286	+
chr19	11147290	11147817	ENST00000592540-SPC24	528	-
chr3	143493765	143495334	ENST00000316549-SLC9A9	1570	-
chr17	75556144	75558154	ENST00000392550-LLGL2	2011	+
chr22	50255695	50255809	ENST00000215659-MAPK12	115	-
chr9	138006885	138010009	ENST00000371372-CACNA1B	3125	+
chrX	153782209	153782771	ENST00000370104-SRPK3	563	+
chr22	17145118	17148447	ENST00000336737-HDHD5	3330	-
chr8	19844239	19845703	ENST00000397977-INTS10	1465	+
chr8	30177215	30179407	ENST00000221114-DCTN6	2193	+
chr12	113304386	113306494	ENST00000552014-SLC8B1	2109	-
chr18	23524175	23524428	ENST00000269221-RMC1	254	+
chr1	223545300	223549317	ENST00000366872-CAPN8	4018	-
chr6	75256296	75258779	ENST00000230461-TMEM30A	2484	-
chr17	45120455	45120901	ENST00000619929-PLCD3	447	-
chr3	150669452	150673955	ENST00000295910-ERICH6	4504	-
chr5	180242756	180247438	ENST00000452135-MAPK9	4683	-
chr7	154991070	154993725	ENST00000404141-PAXIP1	2656	-
chr2	162356482	162356757	ENST00000437150-GCA	276	+
chr8	25503545	25506509	ENST00000330560-CDCA2	2965	+
chr2	206017814	206019735	ENST00000403263-INO80D	1922	-
chr3	53727000	53730441	ENST00000645528-CACNA1D	3442	+
chr11	66020955	66021093	ENST00000312106-CATSPER1	139	-
chr12	115961586	115962631	ENST00000549725-AC012157.1	1046	+
chr20	38752301	38754956	ENST00000243903-ACTR5	2656	+
chr3	186690097	186691540	ENST00000451768-AC109780.1	1444	+
chr11	14513888	14514402	ENST00000418988-PSMA1	515	-
chr5	50859375	50859841	ENST00000512599-AC022441.1	467	-
chr20	8727394	8729049	ENST00000338037-PLCB1	1656	+
chr8	28160457	28161996	ENST00000256398-ELP3	1540	+
chr1	26879750	26884159	ENST00000374135-GPN2	4410	-
chrX	48917832	48918535	ENST00000376509-PIM2	704	-
chr3	49699106	49699467	ENST00000327697-RNF123	362	+
chr7	108078317	108079600	ENST00000388781-LAMB4	1284	-
chr1	44689904	44697101	ENST00000458657-ARMH1	7198	+
chr16	1460528	1460815	ENST00000382745-CLCN7	288	-
chr15	84112971	84113584	ENST00000560401-EFL1P1	614	+
chr4	168925279	168926212	ENST00000505667-PALLD	934	+
chr7	38771255	38772521	ENST00000310301-VPS41	1267	-
chr19	38420971	38421094	ENST00000615439-RASGRP4	124	-
chr4	109816379	109817935	ENST00000226796-GAR1	1557	+
chr10	35063063	35071198	ENST00000421317-CUL2	8136	-
chr21	44079705	44080014	ENST00000291574-TRAPPC10	310	+
chr10	100950208	100950675	ENST00000370269-SLF2	468	+
chr19	47475545	47476531	ENST00000338134-KPTN	987	-
chr13	51719349	51727677	ENST00000298125-WDFY2	8329	+
chr5	149047990	149052141	ENST00000515425-SH3TC2	4152	-
chr1	89421191	89421454	ENST00000394662-GBP1P1	264	+
chr6	39540222	39544554	ENST00000287152-KIF6	4333	-
chr1	2479978	2480182	ENST00000378486-PLCH2	205	+
chr2	237051311	237054346	ENST00000244820-AC105760.1	3036	-
chr15	40295061	40295200	ENST00000260402-PLCB2	140	-
chr19	1218501	1219323	ENST00000326873-STK11	823	+
chr1	161618125	161619202	ENST00000448848-RPS23P9	1078	-
chr16	2462240	2462414	ENST00000361837-TEDC2	175	+
chr2	27631067	27631833	ENST00000264718-GPN1	767	+
chr15	64204950	64207508	ENST00000303052-CSNK1G1	2559	-
chr19	46383879	46384803	ENST00000012443-PPP5C	925	+
chr12	6577918	6578028	ENST00000544040-CHD4	111	-
chr3	127538084	127538344	ENST00000635368-LINC02034	261	+
chr20	64069822	64070259	ENST00000343484-TCEA2	438	+
chr12	113320687	113320849	ENST00000552014-SLC8B1	163	-
chr16	14628252	14629596	ENST00000437198-PARN	1345	-
chr12	123320608	123320698	ENST00000420886-SBNO1	91	-
chr10	91493509	91496213	ENST00000446394-HECTD2	2705	+
chr6	147206069	147235249	ENST00000321680-STXBP5	29181	+
chr10	103418635	103419537	ENST00000369797-PDCD11	903	+
chr2	134919013	134919809	ENST00000264157-CCNT2	797	+
chr16	60487071	60521730	ENST00000567862-AC009081.1	34660	-
chr13	39677580	39679537	ENST00000455146-COG6	1958	+
chr19	13303614	13303766	ENST00000638029-CACNA1A	153	-
chr1	103551074	103551720	ENST00000423855-RNPC3	647	+
chr7	135645019	135645467	ENST00000285968-NUP205	449	+
chr3	194648805	194650880	ENST00000265245-LSG1	2076	-
chr6	143432612	143433830	ENST00000237283-ADAT2	1219	-
chr2	42280974	42282822	ENST00000318522-EML4	1849	+
chr7	56058703	56059543	ENST00000275603-CCT6A	841	+
chr18	36829197	36834319	ENST00000280020-KIAA1328	5123	+
chr1	6110527	6111774	ENST00000262450-CHD5	1248	-
chr13	102872399	102873258	ENST00000355739-ERCC5	860	+
chr2	31401329	31403047	ENST00000379416-XDH	1719	-
chr12	68759240	68764703	ENST00000398004-SLC35E3	5464	+
chr12	95980864	95983910	ENST00000261208-HAL	3047	-
chrY	6267070	6267675	ENST00000442607-TSPY11P	606	+
chrY	9907057	9907662	ENST00000338964-TSPY13P	606	-
chr14	24189809	24190379	ENST00000261789-TM9SF1	571	-
chr17	57867416	57868149	ENST00000577830-CUEDC1	734	-
chr3	14704619	14714006	ENST00000253697-C3orf20	9388	+
chrY	10068050	10068656	ENST00000426936-TSPY5P	607	-
chr1	91380983	91385186	ENST00000370425-HFM1	4204	-
chr2	201601885	201603223	ENST00000439140-C2CD6	1339	-
chr6	35874340	35886723	ENST00000373825-SRPK1	12384	-
chr3	38945513	38946788	ENST00000302328-SCN11A	1276	-
chr16	66732475	66734217	ENST00000258198-DYNC1LI2	1743	-
chr11	45914204	45914315	ENST00000241041-PEX16	112	-
chr17	44748466	44750594	ENST00000315005-DBF4B	2129	+
chr8	47130537	47198757	ENST00000509729-AC120036.1	68221	-
chr16	15776177	15778779	ENST00000396324-MYH11	2603	-
chr3	38011674	38016490	ENST00000463876-PLCD1	4817	-
chr4	153712577	153715528	ENST00000347063-RNF175	2952	-
chr19	45642042	45642133	ENST00000587152-EML2	92	-
chr12	2582943	2584502	ENST00000347598-CACNA1C	1560	+
chr7	45991078	46000539	ENST00000436056-AC073115.1	9462	+
chr19	8466389	8467534	ENST00000325495-HNRNPM	1146	+
chr11	75276912	75277363	ENST00000420843-ARRB1	452	-
chr1	39854069	39857276	ENST00000316891-TRIT1	3208	-
chr8	22531329	22532224	ENST00000397775-PPP3CC	896	+
chrX	129540479	129540743	ENST00000371113-OCRL	265	+
chr9	130699395	130700866	ENST00000372358-EXOSC2	1472	+
chr15	71972318	71993692	ENST00000568391-AC022872.1	21375	+
chr17	30520022	30522253	ENST00000225724-GOSR1	2232	+
chr6	169633069	169634427	ENST00000448612-WDR27	1359	-
chr7	100101773	100101879	ENST00000359593-AP4M1	107	+
chr3	113012812	113013271	ENST00000314400-NEPRO	460	-
chr1	23394034	23397544	ENST00000450454-TCEA3	3511	-
chr8	143613296	143613523	ENST00000425753-TSTA3	228	-
chr7	75882237	75883697	ENST00000006777-RHBDD2	1461	+
chr13	102839804	102852117	ENST00000639435-BIVM-ERCC5	12314	+
chr13	102846355	102852117	ENST00000355739-ERCC5	5763	+
chr16	67401133	67406199	ENST00000348579-ZDHHC1	5067	-
chr3	49700710	49701490	ENST00000327697-RNF123	781	+
chr8	93705011	93708010	ENST00000518322-FAM92A	3000	+
chr1	201074621	201075494	ENST00000362061-CACNA1S	874	-
chr22	20621595	20621698	ENST00000416717-SMPD4P1	104	-
chr3	81499228	81535194	ENST00000429644-GBE1	35967	-
chr2	11160695	11164203	ENST00000295083-PQLC3	3509	+
chr18	79966679	79968088	ENST00000451882-HSBP1L1	1410	+
chr7	118184255	118185653	ENST00000249299-LSM8	1399	+
chr20	2861705	2861804	ENST00000380445-VPS16	100	+
chr19	50226967	50230524	ENST00000642316-MYH14	3558	+
chr22	23837855	23838351	ENST00000406855-DERL3	497	-
chr14	76770052	76771189	ENST00000167106-VASH1	1138	+
chr12	110465215	110468471	ENST00000543199-GPN3	3257	-
chr12	48714525	48716514	ENST00000261900-CCNT1	1990	-
chr1	1926348	1926456	ENST00000493964-CFAP74	109	-
chr3	100208238	100211575	ENST00000637814-TMEM30CP	3338	+
chr15	44657297	44659078	ENST00000261866-SPG11	1782	-
chr12	118400755	118401758	ENST00000543473-SUDS3	1004	+
chr14	76773212	76775891	ENST00000167106-VASH1	2680	+
chr12	96909896	96912722	ENST00000557644-NEDD1	2827	+
chr19	19130308	19132351	ENST00000162044-TMEM161A	2044	-
chr10	76036135	76047163	ENST00000611255-LRMDA	11029	+
chr9	37495277	37495889	ENST00000377798-POLR1E	613	+
chr2	30736572	30738234	ENST00000295055-CAPN13	1663	-
chr17	67738356	67738931	ENST00000253247-NOL11	576	+
chr16	84758808	84759362	ENST00000570191-USP10	555	+
chr15	55320411	55321272	ENST00000164305-PIGB	862	+
chr1	38867010	38867561	ENST00000397572-MYCBP	552	-
chr17	32337955	32338207	ENST00000577809-C17orf75	253	-
chr22	41530889	41532093	ENST00000355209-POLR3H	1205	-
chr17	81237072	81237386	ENST00000300714-TEPSIN	315	-
chr16	88858792	88859662	ENST00000301021-TRAPPC2L	871	+
chrX	155077290	155078615	ENST00000369462-BRCC3	1326	+
chr16	50033507	50034101	ENST00000458059-CNEP1R1	595	+
chr10	95683196	95683521	ENST00000430368-TCTN3	326	-
chr19	8554744	8555658	ENST00000644032-MYO1F	915	-
chr1	248692771	248697030	ENST00000437830-CR589904.1	4260	+
chrX	21300946	21373982	ENST00000637843-AL807742.1	73037	-
chr19	11553811	11554010	ENST00000252445-ELOF1	200	-
chr11	119090266	119091412	ENST00000278715-HMBS	1147	+
chr1	224356994	224360494	ENST00000465271-CNIH4	3501	+
chr11	65209388	65209848	ENST00000533820-CAPN1	461	+
chrY	6246755	6247355	ENST00000320701-TSPY2	601	+
chrY	9338014	9338620	ENST00000426950-TSPY4	607	+
chrY	9358329	9358935	ENST00000287721-TSPY8	607	+
chrY	9378607	9379213	ENST00000431358-TSPY7P	607	+
chrY	9398953	9399559	ENST00000457222-TSPY3	607	+
chrY	9467487	9468093	ENST00000451548-TSPY1	607	+
chrY	9487817	9488423	ENST00000440215-TSPY9P	607	+
chrY	9508099	9508705	ENST00000448518-TSPY6P	607	+
chrY	9528412	9529018	ENST00000428845-TSPY10	607	+
chrY	9548581	9549187	ENST00000457163-TSPY15P	607	+
chr8	144084876	144085042	ENST00000355091-GPAA1	167	+
chrX	120608359	120611010	ENST00000371315-MCTS1	2652	+
chr19	55313056	55316785	ENST00000326652-TMEM150B	3730	-
chr12	121823750	121825199	ENST00000604567-SETD1B	1450	+
chr1	201854924	201855123	ENST00000361565-IPO9	200	+
chr1	145836867	145837535	ENST00000334163-POLR3C	669	+
chr1	23975078	23978712	ENST00000492112-SRSF10	3635	-
chr1	19327413	19328571	ENST00000375153-PQLC2	1159	+
chr22	20139893	20140114	ENST00000405930-ZDHHC8	222	+
chr22	45807023	45842990	ENST00000252934-ATXN10	35968	+
chr6	36136951	36138364	ENST00000211287-MAPK13	1414	+
chr20	46043732	46043875	ENST00000454036-SLC12A5	144	+
chr1	117963939	117966608	ENST00000336338-SPAG17	2670	-
chr11	64949869	64950354	ENST00000301896-MAJIN	486	-
chr22	29804831	29806215	ENST00000307790-ASCC2	1385	-
chr11	74409166	74415846	ENST00000524441-AP001085.1	6681	+
chr19	40743976	40744066	ENST00000378313-C19orf54	91	-
chr6	109738454	109741443	ENST00000230124-FIG4	2990	+
chr7	122368205	122378765	ENST00000602012-AC004594.1	10561	+
chr1	48539739	48587003	ENST00000371839-AGBL4	47265	-
chr6	33269558	33269743	ENST00000445902-VPS52	186	-
chr9	34613872	34614041	ENST00000259632-DCTN3	170	-
chr2	118103322	118106736	ENST00000245787-INSIG2	3415	+
chr6	36076609	36100187	ENST00000229795-MAPK14	23579	+
chr1	183633164	183635516	ENST00000294742-ARPC5	2353	-
chrX	136010584	136012948	ENST00000370695-SLC9A6	2365	+
chr7	100854755	100855705	ENST00000354161-SLC12A9	951	+
chr12	122848095	122848465	ENST00000253083-HIP1R	371	+
chr11	77921474	77922355	ENST00000534064-INTS4	882	-
chr7	65185506	65186389	ENST00000641008-INTS4P1	884	+
chr7	65691844	65692722	ENST00000614726-INTS4P2	879	+
chr17	18230039	18232494	ENST00000316843-LLGL1	2456	+
chr16	75499966	75500320	ENST00000575421-TMEM231P1	355	-
chr3	45714080	45719499	ENST00000389061-SACM1L	5420	+
chrX	123638124	123638933	ENST00000245838-THOC2	810	-
chr17	18100660	18101492	ENST00000225729-DRG2	833	+
chr3	184242958	184243553	ENST00000397676-ALG3	596	-
chr11	66804191	66813864	ENST00000360962-C11orf80	9674	+
chr4	911788	912734	ENST00000314167-GAK	947	-
chr15	43647119	43647293	ENST00000381761-CATSPER2	175	-
chr14	99894759	99897144	ENST00000334192-EML1	2386	+
chr3	13378981	13379562	ENST00000254508-NUP210	582	-
chrX	53083306	53084544	ENST00000375442-TSPYL2	1239	+
chr22	19898131	19899048	ENST00000400521-TXNRD2	918	-
chr2	231739189	231781064	ENST00000287600-PDE6D	41876	-
chr1	89014280	89014546	ENST00000370481-GBP3	267	-
chr1	89059044	89059316	ENST00000370473-GBP1	273	-
chr3	108566639	108568154	ENST00000295746-CIP2A	1516	-
chr22	38539413	38549924	ENST00000216024-DMC1	10512	-
chr1	154129346	154135813	ENST00000368559-NUP210L	6468	-
chr7	134295080	134296390	ENST00000378509-SLC35B4	1311	-
chr19	17775514	17775982	ENST00000594202-FCHO1	469	+
chr4	141274441	141278443	ENST00000514347-AC107220.1	4003	-
chr22	25878049	25890755	ENST00000407587-MYO18B	12707	+
chr21	36337947	36338773	ENST00000400485-MORC3	827	+
chr10	93694938	93698135	ENST00000359204-FRA10AC1	3198	-
chr7	88210131	88210881	ENST00000265729-SRI	751	-
chrX	154478412	154478727	ENST00000357360-LAGE3	316	-
chr19	11148118	11149093	ENST00000592540-SPC24	976	-
chr7	100648824	100650037	ENST00000160382-ACTL6B	1214	-
chr14	54530227	54530902	ENST00000216420-CGRRF1	676	+
chr6	131593172	131594098	ENST00000368068-MED23	927	-
chr16	1655301	1655876	ENST00000397412-CRAMP1	576	+
chr10	98422514	98423602	ENST00000325103-HPS1	1089	-
chr20	37746608	37757558	ENST00000361383-CTNNBL1	10951	+
chr15	36692176	36697322	ENST00000569302-C15orf41	5147	+
chr15	99218714	99218897	ENST00000558663-TTC23	184	-
chr3	60014153	60536859	ENST00000468189-FHIT	522707	-
chr19	13149594	13149727	ENST00000587230-STX10	134	-
chr12	201850	202739	ENST00000536824-SLC6A12	890	-
chr1	212961255	212965721	ENST00000517399-VASH2	4467	+
chr17	28615247	28615663	ENST00000528896-KIAA0100	417	-
chr1	181721876	181724469	ENST00000367573-CACNA1E	2594	+
chr22	41808994	41809878	ENST00000255784-CCDC134	885	+
chr7	130400822	130401880	ENST00000223208-CEP41	1059	-
chr15	66502751	66503057	ENST00000307961-RPL4	307	-
chr8	31339377	31341662	ENST00000524017-AC068672.3	2286	+
chr8	144243943	144244221	ENST00000528919-MROH1	279	+
chr17	43140284	43144727	ENST00000460115-NBR2	4444	+
chr3	129517595	129519106	ENST00000296266-IFT122	1512	+
chr13	20787599	20788485	ENST00000255305-XPO4	887	-
chr17	18006254	18007023	ENST00000399187-DRC3	770	+
chr9	97653909	97654879	ENST00000375147-NCBP1	971	+
chr5	141526462	141527572	ENST00000389054-DIAPH1	1111	-
chr1	75219345	75219799	ENST00000370855-SLC44A5	455	-
chr18	31916447	31917577	ENST00000283351-TRAPPC8	1131	-
chr4	128009192	128011672	ENST00000645843-ABHD18	2481	+
chr13	20827180	20842894	ENST00000255305-XPO4	15715	-
chr22	19465275	19467872	ENST00000263202-UFD1	2598	-
chr3	69064112	69067927	ENST00000361055-UBA3	3816	-
chr16	67881846	67881953	ENST00000358933-EDC4	108	+
chr5	41803164	41805566	ENST00000196371-OXCT1	2403	-
chr17	9545283	9557433	ENST00000306357-STX8	12151	-
chr3	160381725	160384563	ENST00000326448-IFT80	2839	-
chrX	77841321	77853900	ENST00000358075-MAGT1	12580	-
chr10	96294249	96294881	ENST00000454484-AL136181.1	633	-
chr10	48424586	48425887	ENST00000395611-MAPK8	1302	+
chr3	133699624	133700881	ENST00000475455-TFP1	1258	+
chr17	7908511	7908696	ENST00000380358-CHD3	186	+
chr5	141577592	141578224	ENST00000389054-DIAPH1	633	-
chr10	97452924	97453529	ENST00000370854-ZDHHC16	606	+
chr16	35092032	35092609	ENST00000563400-VPS35P1	578	+
chr16	46681501	46682078	ENST00000299138-VPS35	578	-
chrX	46653715	46662015	ENST00000616978-SLC9A7	8301	-
chr2	117829467	117830581	ENST00000263239-DDX18	1115	+
chr20	57335456	57335797	ENST00000371263-SPO11	342	+
chr19	17274186	17275800	ENST00000598188-BABAM1	1615	+
chr2	85599318	85599524	ENST00000334462-TMEM150A	207	-
chr7	73594404	73595636	ENST00000313375-MLXIPL	1233	-
chr18	198133	199201	ENST00000261601-USP14	1069	+
chr2	200593204	200595271	ENST00000374700-AOX1	2068	+
chr8	123023740	123024985	ENST00000259512-DERL1	1246	-
chr17	81683595	81683692	ENST00000397498-ARL16	98	-
chr1	211966499	211967877	ENST00000366994-INTS7	1379	-
chr12	51684293	51686367	ENST00000354534-SCN8A	2075	+
chr7	75592515	75599183	ENST00000336926-HIP1	6669	-
chr12	57745913	57746175	ENST00000257910-TSPAN31	263	+
chr1	89152465	89152667	ENST00000294671-GBP7	203	-
chr1	89193101	89193302	ENST00000355754-GBP4	202	-
chrX	154652632	154653246	ENST00000247306-CTAG2	615	-
chr12	49100647	49101249	ENST00000267102-LMBR1L	603	-
chr20	3252685	3253725	ENST00000252032-C20orf194	1041	-
chr2	223899071	223901182	ENST00000233055-WDFY1	2112	-
chr1	243200836	243211885	ENST00000366542-CEP170	11050	-
chr4	118467669	118478666	ENST00000502249-CEP170P1	10998	+
chr3	133828853	133834574	ENST00000285208-RAB6B	5722	-
chr16	67877407	67877508	ENST00000358933-EDC4	102	+
chr12	56741838	56742986	ENST00000338193-PRIM1	1149	-
chr4	109818091	109819000	ENST00000226796-GAR1	910	+
chr6	68628985	68630269	ENST00000650249-AL391807.1	1285	-
chr19	18745961	18747052	ENST00000338797-CRTC1	1092	+
chr1	66642865	66643543	ENST00000371037-SGIP1	679	+
chr1	228367176	228367885	ENST00000570156-OBSCN	710	+
chr12	123651057	123652531	ENST00000543341-GTF2H3	1475	+
chr7	158590808	158590905	ENST00000415652-LINC01022	98	+
chr1	40408739	40409756	ENST00000372718-SMAP2	1018	+
chr2	11450127	11451650	ENST00000381525-E2F6	1524	-
chr6	158628491	158629729	ENST00000367090-TMEM181	1239	+
chr17	42798168	42798467	ENST00000328434-COA3	300	-
chr7	154944165	154946364	ENST00000404141-PAXIP1	2200	-
chr3	156543270	156544307	ENST00000467789-SSR3	1038	-
chr11	73677963	73679653	ENST00000310653-RAB6A	1691	-
chr7	129880972	129952502	ENST00000355621-UBE2H	71531	-
chr19	36143129	36145805	ENST00000246533-CAPNS1	2677	+
chr19	12719337	12720878	ENST00000592287-TNPO2	1542	-
chr5	171205613	171213630	ENST00000523189-RANBP17	8018	+
chr3	120955038	121041699	ENST00000273666-STXBP5L	86662	+
chrX	40711302	40712185	ENST00000324817-MED14	884	-
chr17	8552145	8553954	ENST00000360416-MYH10	1810	-
chrX	13716090	13716533	ENST00000458511-TRAPPC2	444	-
chr5	1052452	1053348	ENST00000264930-SLC12A7	897	-
chr1	151344279	151344416	ENST00000290524-RFX5	138	-
chr8	119788905	119789591	ENST00000378164-TAF2	687	-
chr15	59261510	59272305	ENST00000288235-MYO1E	10796	-
chr14	35863954	35864934	ENST00000216807-BRMS1L	981	+
chr1	16232298	16232509	ENST00000375599-CPLANE2	212	-
chr17	81906547	81906759	ENST00000538721-PCYT2	213	-
chr15	42228821	42231191	ENST00000389834-TMEM87A	2371	-
chrX	46648798	46651109	ENST00000616978-SLC9A7	2312	-
chr1	89117774	89120178	ENST00000370466-GBP2	2405	-
chr15	90593756	90602323	ENST00000268184-CRTC3	8568	+
chr5	5437115	5439894	ENST00000296564-ICE1	2780	+
chr22	38645646	38650026	ENST00000355830-FAM227A	4381	-
chr21	33591208	33595730	ENST00000381554-CRYZL1	4523	-
chr17	7292060	7293474	ENST00000007699-YBX2	1415	-
chr22	36320897	36321757	ENST00000216181-MYH9	861	-
chr12	95994826	95994932	ENST00000261208-HAL	107	-
chr3	51355024	51356088	ENST00000266037-DOCK3	1065	+
chr9	131589979	131592098	ENST00000372190-RAPGEF1	2120	-
chr5	1078759	1079397	ENST00000264930-SLC12A7	639	-
chr16	57167227	57172250	ENST00000309137-FAM192A	5024	-
chr14	99492875	99493513	ENST00000389879-CCNK	639	+
chr4	56490646	56491430	ENST00000642900-SRP72	785	+
chr6	33267322	33267681	ENST00000445902-VPS52	360	-
chrX	155236368	155238771	ENST00000286428-VBP1	2404	+
chr12	95270189	95274741	ENST00000436874-VEZT	4553	+
chr7	29200124	29200691	ENST00000446246-AC004593.1	568	-
chr14	105256550	105272720	ENST00000547530-BRF1	16171	-
chr2	219478106	219479143	ENST00000312358-SPEG	1038	+
chr6	44180998	44181251	ENST00000398776-CAPN11	254	+
chr1	58690418	58692860	ENST00000472487-MYSM1	2443	-
chr1	186388549	186389587	ENST00000287859-ODR4	1039	+
chr2	165297136	165307847	ENST00000283256-SCN2A	10712	+
chr14	104877964	104878442	ENST00000556508-CEP170B	479	+
chr6	138788389	138792748	ENST00000332797-CCDC28A	4360	+
chr2	19993167	19994298	ENST00000407540-MATN3	1132	-
chr13	45550046	45550230	ENST00000298738-ERICH6B	185	-
chr10	131944146	131945294	ENST00000455566-PPP2R2D	1149	+
chr3	155586195	155593940	ENST00000340059-PLCH1	7746	-
chr5	112985987	112992120	ENST00000389063-DCP2	6134	+
chr15	49335497	49367447	ENST00000299338-FAM227B	31951	-
chr21	44143362	44144820	ENST00000291577-GATD3A	1459	+
chr21	5117232	5118690	ENST00000620528-GATD3B	1459	-
chr14	49664675	49665106	ENST00000216367-POLE2	432	-
chr4	139336953	139340911	ENST00000296543-NAA15	3959	+
chr11	1006618	1008011	ENST00000332231-AP2A2	1394	+
chr1	89378213	89378416	ENST00000370456-GBP6	204	+
chr3	55073558	55073776	ENST00000474759-CACNA2D3	219	+
chr4	174164682	174168471	ENST00000504167-AC012055.2	3790	-
chr2	60945109	60948042	ENST00000316752-PUS10	2934	-
chr4	106095642	106116202	ENST00000394708-TBCK	20561	-
chr7	134148320	134158034	ENST00000285928-LRGUK	9715	+
chr1	37945851	37946251	ENST00000373024-INPP5B	401	-
chr21	36344708	36344911	ENST00000400485-MORC3	204	+
chr5	73051407	73052331	ENST00000430046-FCHO2	925	+
chr6	43528926	43530687	ENST00000265351-XPO5	1762	-
chr8	26361152	26362683	ENST00000315985-PPP2R2A	1532	+
chr11	65919853	65919947	ENST00000312515-DRAP1	95	+
chr20	20022481	20025676	ENST00000334982-NAA20	3196	+
chr21	33581501	33581950	ENST00000303071-DONSON	450	-
chrX	47569034	47569538	ENST00000290277-ARAF	505	+
chr12	113161383	113161892	ENST00000314045-DDX54	510	-
chr19	10635256	10635430	ENST00000335757-SLC44A2	175	+
chr14	45116253	45118027	ENST00000216330-FKBP3	1775	-
chr1	23519131	23520912	ENST00000361729-E2F2	1782	-
chr1	169972599	169978084	ENST00000361580-KIFAP3	5486	-
chr15	82227573	82228190	ENST00000268206-EFL1	618	-
chr15	50948160	50949825	ENST00000261842-AP4E1	1666	+
chr8	21994452	21995491	ENST00000252512-XPO7	1040	+
chr12	1795382	1795667	ENST00000382722-CACNA2D4	286	-
chr11	117411918	117412071	ENST00000278935-CEP164	154	+
chr10	97437276	97437699	ENST00000370902-EXOSC1	424	-
chr6	20482921	20486688	ENST00000346618-E2F3	3768	+
chr9	27060652	27062617	ENST00000380062-IFT74	1966	+
chrX	154585476	154586151	ENST00000599837-CTAG1A	676	+
chrX	154618274	154618949	ENST00000328435-CTAG1B	676	-
chr11	74203822	74204352	ENST00000398427-PPME1	531	+
chr11	77203218	77204075	ENST00000409709-MYO7A	858	+
chr20	49863068	49864738	ENST00000417961-SLC9A8	1671	+
chr3	194615698	194617098	ENST00000392432-TMEM44	1401	-
chrX	106978200	106980890	ENST00000355610-MORC4	2691	-
chr1	203861714	203862195	ENST00000414487-SNRPE	482	+
chr10	110596551	110598138	ENST00000361804-SMC3	1588	+
chr16	67944932	67945086	ENST00000422611-SLC12A4	155	-
chr3	50364971	50365074	ENST00000479441-CACNA2D2	104	-
chr6	157632883	157645736	ENST00000359775-ZDHHC14	12854	+
chr11	65628704	65628818	ENST00000355703-PCNX3	115	+
chr9	92316139	92318617	ENST00000545558-NOL8	2479	-
chr18	74342327	74343518	ENST00000579455-C18orf63	1192	+
chr4	1336995	1338421	ENST00000303400-MAEA	1427	+
chr4	6348011	6372522	ENST00000335585-PPP2R2C	24512	-
chr11	119068011	119069195	ENST00000621676-VPS11	1185	+
chr1	11804533	11805379	ENST00000376585-MTHFR	847	-
chr3	12585800	12587590	ENST00000251849-RAF1	1791	-
chr17	32350327	32351785	ENST00000394670-ZNF207	1459	+
chr20	2862935	2863064	ENST00000380445-VPS16	130	+
chr11	698889	700141	ENST00000397510-TMEM80	1253	+
chr22	31105287	31105657	ENST00000402395-SELENOM	371	-
chr13	59833272	59839323	ENST00000400324-DIAPH3	6052	-
chr17	44679044	44682002	ENST00000457422-CCDC43	2959	-
chr9	4834266	4841231	ENST00000381750-RCL1	6966	+
chr5	80672859	80674982	ENST00000265081-MSH3	2124	+
chr1	89267154	89267416	ENST00000370459-GBP5	263	-
chr7	32488653	32489248	ENST00000450169-LSM5	596	-
chr19	38624198	38626027	ENST00000248342-EIF3K	1830	+
chr17	5480583	5481295	ENST00000158771-DERL2	713	-
chr3	179574468	179576216	ENST00000429709-ACTL6A	1749	+
chr12	47747863	47748073	ENST00000449771-RAPGEF3	211	-
chrY	18655606	18656045	ENST00000509650-TRAPPC2P7	440	-
chr10	13298246	13299967	ENST00000263038-PHYH	1722	-
chr11	34131532	34132124	ENST00000257829-NAT10	593	+
chr1	246887358	246888176	ENST00000326225-AHCTF1	819	-
chr2	166306600	166306955	ENST00000409672-SCN9A	356	-
chr16	83808747	83809304	ENST00000433866-HSBP1	558	+
chr2	127631364	127631599	ENST00000428314-MYO7B	236	+
chr10	91996571	91997602	ENST00000265990-BTAF1	1032	+
chr11	57690204	57690334	ENST00000287169-ZDHHC5	131	+
chr12	6967249	6967675	ENST00000535923-PHB2	427	-
chr19	6897548	6901874	ENST00000312053-ADGRE1	4327	+
chr1	245858671	245863798	ENST00000490107-SMYD3	5128	-
chrX	70284330	70284587	ENST00000276066-RAB41	258	+
chr8	15730730	15743537	ENST00000503731-TUSC3	12808	+
chr1	32224122	32224409	ENST00000373586-EIF3I	288	+
chr5	77459125	77463094	ENST00000296679-WDR41	3970	-
chrX	106985244	106985982	ENST00000355610-MORC4	739	-
chr14	24181844	24181954	ENST00000354464-IPO4	111	-
chr1	230791929	230792425	ENST00000271971-CAPN9	497	+
chr2	218618808	218621469	ENST00000450993-PLCD4	2662	+
chr4	75799733	75800350	ENST00000264904-USO1	618	+
chr1	68146013	68148135	ENST00000354777-WLS	2123	-
chr7	105160614	105167376	ENST00000393651-SRPK2	6763	-
chr1	235419562	235427139	ENST00000543662-TBCE	7578	+
chr11	119357591	119357756	ENST00000260187-USP2	166	-
chr2	169927406	169928726	ENST00000418381-UBR3	1321	+
chr13	59991275	59992067	ENST00000400324-DIAPH3	793	-
chr11	66338786	66340120	ENST00000425825-BRMS1	1335	-
chr18	36885673	36959307	ENST00000280020-KIAA1328	73635	+
chr19	47081623	47082183	ENST00000253048-ZC3H4	561	-
chrX	123610964	123611439	ENST00000245838-THOC2	476	-
chr2	107264903	107266608	ENST00000443123-LINC01789	1706	-
chr12	53296276	53297849	ENST00000551018-PFDN5	1574	+
chr10	133395778	133396162	ENST00000317502-MTG1	385	+
chr11	71994853	71995449	ENST00000361756-RNF121	597	+
chr12	48660620	48667692	ENST00000420613-KANSL2	7073	-
chr16	75540175	75541349	ENST00000258173-TMEM231	1175	-
chr1	246631925	246633923	ENST00000366513-CNST	1999	+
chr6	70755066	70773349	ENST00000370455-SMAP1	18284	+
chr1	226361542	226361968	ENST00000366794-PARP1	427	-
chr15	34233973	34235180	ENST00000354181-SLC12A6	1208	-
chr20	45293826	45293907	ENST00000372756-MATN4	82	-
chr11	64741502	64742009	ENST00000354024-RASGRP2	508	-
chr22	49907945	49909243	ENST00000330817-ALG12	1299	-
chr12	2115546	2120324	ENST00000347598-CACNA1C	4779	+
chr20	33677541	33678200	ENST00000343380-E2F1	660	-
chr9	137878218	137879053	ENST00000371372-CACNA1B	836	+
chr1	37683438	37686272	ENST00000358011-C1orf109	2835	-
chr17	8174617	8175756	ENST00000316425-TMEM107	1140	-
chrX	120546617	120547135	ENST00000404115-CUL4B	519	-
chr5	43487112	43487908	ENST00000306862-C5orf34	797	-
chr4	153710490	153712474	ENST00000347063-RNF175	1985	-
chr13	113219049	113227975	ENST00000375440-CUL4A	8927	+
chr3	113420180	113426123	ENST00000393845-CFAP44	5944	-
chr7	151054466	151055026	ENST00000485972-CDK5	561	-
chr8	41506013	41507058	ENST00000357743-GOLGA7	1046	+
chr1	26850607	26851128	ENST00000374142-ZDHHC18	522	+
chr5	170050398	170055304	ENST00000256935-DOCK2	4907	+
chr11	74347338	74351382	ENST00000298198-PGM2L1	4045	-
chr9	127336237	127338115	ENST00000373387-GARNL3	1879	+
chr17	42773879	42774645	ENST00000253794-VPS25	767	+
chr16	66934067	66934222	ENST00000422424-CIAO2B	156	-
chr11	47804619	47806152	ENST00000378460-NUP160	1534	-
chr14	22999403	23010100	ENST00000299088-C14orf93	10698	-
chr3	53497462	53501614	ENST00000645528-CACNA1D	4153	+
chr3	196937649	196939250	ENST00000321256-NCBP2	1602	-
chr11	101915413	101922640	ENST00000263468-CEP126	7228	+
chr8	25389233	25390205	ENST00000276440-DOCK5	973	+
chr7	30621501	30622316	ENST00000389266-GARS	816	+
chr5	88207181	88220562	ENST00000514135-TMEM161B	13382	-
chr2	231222821	231226773	ENST00000611582-ARMC9	3953	+
chr7	73510853	73521826	ENST00000339594-BAZ1B	10974	-
chr5	146638416	146650546	ENST00000394414-PPP2R2B	12131	-
chr17	55771186	55773723	ENST00000573500-PCTP	2538	+
chr17	5481390	5482808	ENST00000158771-DERL2	1419	-
chr8	120461256	120463691	ENST00000305949-MTBP	2436	+
chr14	58211400	58213630	ENST00000254286-ACTR10	2231	+
chr2	38582169	38583840	ENST00000449105-HNRNPLL	1672	-
chr3	48689714	48691306	ENST00000328631-IP6K2	1593	-
chr3	129512413	129514388	ENST00000296266-IFT122	1976	+
chr3	32534647	32537010	ENST00000273130-DYNC1LI1	2364	-
chr12	122138939	122140953	ENST00000319080-MLXIP	2015	+
chr17	75666572	75667043	ENST00000317905-RECQL5	472	-
chr14	72947192	72951797	ENST00000358377-DCAF4	4606	+
chr7	111758791	111760180	ENST00000437633-DOCK4	1390	-
chr14	54480957	54481408	ENST00000358056-GMFB	452	-
chr16	67950712	67950961	ENST00000422611-SLC12A4	250	-
chr12	71657302	71663012	ENST00000378743-ZFC3H1	5711	-
chr22	38597357	38599763	ENST00000355830-FAM227A	2407	-
chr1	63407127	63411145	ENST00000371108-ALG6	4019	+
chr1	170031985	170034371	ENST00000361580-KIFAP3	2387	-
chr1	44644795	44644994	ENST00000355387-RNF220	200	+
chr7	90258164	90261946	ENST00000389297-CFAP69	3783	+
chr7	135207203	135208790	ENST00000354475-WDR91	1588	-
chr12	122483345	122483459	ENST00000633063-ZCCHC8	115	-
chr10	119853195	119857337	ENST00000360003-MCMBP	4143	-
chr12	68689054	68689532	ENST00000229179-NUP107	479	+
chr13	45396016	45397257	ENST00000519676-SLC25A30	1242	-
chr19	45634472	45638504	ENST00000587152-EML2	4033	-
chr1	181002701	181005293	ENST00000258301-STX6	2593	-
chr14	24268620	24268724	ENST00000399409-RABGGTA	105	-
chr22	19505482	19507385	ENST00000437685-CDC45	1904	+
chrX	136016759	136022585	ENST00000370695-SLC9A6	5827	+
chr10	127409179	127409312	ENST00000623213-DOCK1	134	+
chr12	95405505	95407912	ENST00000636927-AC084879.1	2408	-
chr6	89105531	89107153	ENST00000452027-SRSF12	1623	-
chr18	62287468	62291542	ENST00000398130-RELCH	4075	+
chrX	129812821	129813676	ENST00000357166-ZDHHC9	856	-
chr19	1120024	1122138	ENST00000361757-SBNO2	2115	-
chr19	49803377	49805452	ENST00000359032-AP2A1	2076	+
chr11	74028399	74033350	ENST00000334126-C2CD3	4952	-
chr12	110641628	110642248	ENST00000397659-TCTN1	621	+
chr19	19202042	19202330	ENST00000420605-NR2C2AP	289	-
chrX	129588264	129588885	ENST00000371113-OCRL	622	+
chr5	71024407	71024614	ENST00000517649-NAIP	208	-
chr11	86255288	86256386	ENST00000351625-EED	1099	+
chr11	74965924	74969564	ENST00000263672-SPCS2	3641	+
chr12	76828491	76841981	ENST00000426126-ZDHHC17	13491	+
chr3	112532781	112534268	ENST00000283290-ATG3	1488	-
chr3	113781179	113784223	ENST00000273398-ATP6V1A	3045	+
chr3	38622490	38630310	ENST00000413689-SCN5A	7821	-
chr11	62609133	62609353	ENST00000529309-EML3	221	-
chr11	78119250	78121064	ENST00000299626-ALG8	1815	-
chr8	21989084	21990343	ENST00000252512-XPO7	1260	+
chr17	63972226	63972351	ENST00000435607-SCN4A	126	-
chr11	9288536	9295258	ENST00000528080-TMEM41B	6723	-
chr3	49829226	49829457	ENST00000331456-TRAIP	232	-
chr5	756145	766697	ENST00000508859-ZDHHC11B	10553	-
chr5	848661	850380	ENST00000283441-ZDHHC11	1720	-
chr5	140659835	140660114	ENST00000417647-IK	280	+
chr1	155725491	155725926	ENST00000343043-DAP3	436	+
chr11	71995552	71996194	ENST00000361756-RNF121	643	+
chr14	60469654	60471416	ENST00000321731-C14orf39	1763	-
chr12	6563515	6563613	ENST00000382421-NOP2	99	-
chr10	97864270	97865589	ENST00000370602-GOLGA7B	1320	+
chr1	201110270	201112187	ENST00000362061-CACNA1S	1918	-
chr6	121112660	121113061	ENST00000398212-TBC1D32	402	-
chr2	44707463	44715286	ENST00000378494-CAMKMT	7824	+
chr4	121813381	121813865	ENST00000379663-EXOSC9	485	+
chr7	151023510	151023686	ENST00000605952-ATG9B	177	-
chr16	2206215	2206357	ENST00000569417-MLST8	143	+
chr5	69113228	69114419	ENST00000396591-SLC30A5	1192	+
chr7	140753394	140754186	ENST00000646891-BRAF	793	-
chrX	96937352	96939265	ENST00000324765-DIAPH2	1914	+
chr1	147294518	147295430	ENST00000369258-CHD1L	913	+
chr7	156725526	156725763	ENST00000353442-LMBR1	238	-
chr20	20045487	20047764	ENST00000377340-CRNKL1	2278	-
chr15	28018558	28022500	ENST00000354638-OCA2	3943	-
chr22	21806040	21807663	ENST00000215832-MAPK1	1624	-
chr2	31178580	31180935	ENST00000403897-CAPN14	2356	-
chr6	159784848	159785385	ENST00000321394-TCP1	538	-
chr16	1154037	1194971	ENST00000348261-CACNA1H	40935	+
chr1	161164613	161164834	ENST00000289865-USP21	222	+
chr2	113632945	113634152	ENST00000409875-RABL2A	1208	+
chr22	50776750	50777951	ENST00000395593-RABL2B	1202	-
chr20	46057304	46057513	ENST00000454036-SLC12A5	210	+
chr10	132814613	132814685	ENST00000368586-CFAP46	73	-
chr3	49728279	49732790	ENST00000321599-IP6K1	4512	-
chr13	98012343	98014041	ENST00000261574-IPO5	1699	+
chr1	37865889	37866458	ENST00000373024-INPP5B	570	-
chr16	85107673	85107845	ENST00000539556-FAM92B	173	-
chr2	216116843	216117745	ENST00000392133-XRCC5	903	+
chr9	124869440	124873691	ENST00000353214-ARPC5L	4252	+
chr2	219226934	219227769	ENST00000396761-ATG9A	836	-
chr7	130041102	130049032	ENST00000358303-ZC3HC1	7931	-
chr8	94646283	94662271	ENST00000433389-ESRP1	15989	+
chr6	87665834	87667017	ENST00000257789-ORC3	1184	+
chr10	68415108	68416708	ENST00000358410-DNA2	1601	-
chr8	98033660	98035656	ENST00000254898-MATN2	1997	+
chr15	38519372	38526298	ENST00000450598-RASGRP1	6927	-
chr3	196207504	196208387	ENST00000296326-ZDHHC19	884	-
chr11	65267569	65268671	ENST00000265465-POLA2	1103	+
chr7	22162542	22167069	ENST00000344041-RAPGEF5	4528	-
chr2	66389496	66390912	ENST00000428647-LINC01873	1417	+
chr22	39570989	39598150	ENST00000402142-CACNA1I	27162	+
chrX	21992713	21994311	ENST00000404933-SMS	1599	+
chr2	166473889	166474225	ENST00000643258-SCN7A	337	-
chr17	17995112	17997459	ENST00000399187-DRC3	2348	+
chr18	62085265	62088755	ENST00000640252-PIGN	3491	-
chr17	70018208	70018530	ENST00000587325-AC005208.1	323	-
chr1	155172629	155172737	ENST00000295682-KRTCAP2	109	-
chr19	9828875	9829964	ENST00000358666-UBL5	1090	+
chr7	81959358	81959719	ENST00000356860-CACNA2D1	362	-
chr14	71050761	71051882	ENST00000304743-PCNX1	1122	+
chr1	241860705	241861405	ENST00000366548-EXO1	701	+
chr17	76070445	76072307	ENST00000307877-SRP68	1863	-
chr7	16776379	16777041	ENST00000262067-TSPAN13	663	+
chr1	1545003	1564772	ENST00000291386-SSU72	19770	-
chr8	85203256	85206176	ENST00000416274-E2F5	2921	+
chr1	156015070	156018269	ENST00000295702-SSR2	3200	-
chr2	33516645	33519951	ENST00000403687-RASGRP3	3307	+
chr6	31869258	31869544	ENST00000229729-SLC44A4	287	-
chr1	223766432	223769840	ENST00000295006-CAPN2	3409	+
chr16	70695624	70697138	ENST00000261776-VAC14	1515	-
chr15	48158225	48158768	ENST00000324324-MYEF2	544	-
chr14	24265764	24266429	ENST00000399409-RABGGTA	666	-
chr1	214331071	214332017	ENST00000366957-SMYD2	947	+
chr2	112317333	112321755	ENST00000409871-ZC3H6	4423	+
chr16	27771653	27773098	ENST00000261588-KIAA0556	1446	+
chr20	9408718	9409056	ENST00000378501-PLCB4	339	+
chr11	61789922	61790492	ENST00000537328-TMEM258	571	-
chr12	118027019	118027952	ENST00000454402-RFC5	934	+
chr19	9828394	9828591	ENST00000358666-UBL5	198	+
chr1	233090191	233095754	ENST00000258229-PCNX2	5564	-
chr1	30713632	30714246	ENST00000373765-MATN1	615	-
chr17	28132676	28161159	ENST00000407008-NLK	28484	+
chr8	53984518	53986968	ENST00000521604-TCEA1	2451	-
chr2	173001345	173014463	ENST00000397081-RAPGEF4	13119	+
chr4	55365662	55366755	ENST00000433175-SRD5A3-AS1	1094	-
chrX	130371645	130372908	ENST00000612248-SLC25A14	1264	+
chr1	212966346	212972579	ENST00000517399-VASH2	6234	+
chr1	111119960	111120515	ENST00000286692-DRAM2	556	-
chr6	33725617	33726730	ENST00000293756-IP6K3	1114	-
chr19	16203616	16206340	ENST00000444449-AP1M1	2725	+
chr12	123328028	123328733	ENST00000420886-SBNO1	706	-
chr14	35549235	35570616	ENST00000637992-RALGAPA1	21382	-
chr16	2561909	2565552	ENST00000342085-PDPK1	3644	+
chr16	2634640	2638283	ENST00000382326-PDPK2P	3644	-
chr19	19335736	19336121	ENST00000262815-MAU2	386	+
chr3	143574194	143578584	ENST00000316549-SLC9A9	4391	-
chr4	86067956	86098523	ENST00000638225-MAPK10	30568	-
chrX	21880973	21882432	ENST00000379484-MBTPS2	1460	+
chr17	50561702	50568869	ENST00000359106-CACNA1G	7168	+
chr15	34250356	34250630	ENST00000354181-SLC12A6	275	-
chr17	40181695	40184213	ENST00000456989-RAPGEFL1	2519	+
chr2	85043666	85046103	ENST00000409785-KCMF1	2438	+
chr1	84490473	84495372	ENST00000370654-RPF1	4900	+
chr15	43737009	43744394	ENST00000381680-CATSPER2P1	7386	-
chr5	171171287	171183166	ENST00000523189-RANBP17	11880	+
chrX	97247840	97348115	ENST00000324765-DIAPH2	100276	+
chr2	166056501	166058569	ENST00000303395-SCN1A	2069	-
chr14	74858515	74862529	ENST00000556489-PROX2	4015	-
chr5	140694281	140695507	ENST00000508522-HARS2	1227	+
chrX	136033494	136040075	ENST00000370695-SLC9A6	6582	+
chr4	176322244	176324180	ENST00000503362-SPCS3	1937	+
chr19	13455213	13505931	ENST00000638029-CACNA1A	50719	-
chr4	41939384	41943746	ENST00000504986-TMEM33	4363	+
chrX	46613395	46620976	ENST00000616978-SLC9A7	7582	-
chr16	88647176	88648044	ENST00000261623-CYBA	869	-
chr8	139885970	139910146	ENST00000389328-TRAPPC9	24177	-
chr22	29260865	29263834	ENST00000216085-RHBDD3	2970	-
chr4	16186879	16188219	ENST00000405303-TAPT1	1341	-
chr3	51414044	51414623	ENST00000423656-DCAF1	580	-
chr5	10402140	10402383	ENST00000274140-MARCH6	244	+
chr16	67193171	67193471	ENST00000379378-E2F4	301	+
chr11	65014273	65018363	ENST00000246747-ARL2	4091	+
chrX	21978115	21978876	ENST00000404933-SMS	762	+
chr9	125188948	125189561	ENST00000451402-PPP6C	614	-
chr2	112231948	112233259	ENST00000409573-ZC3H8	1312	-
chr16	30980195	30980484	ENST00000262519-SETD1A	290	+
chr16	19608275	19608973	ENST00000251143-VPS35L	699	+
chr16	3483598	3484698	ENST00000424546-NAA60	1101	+
chr1	11819555	11822694	ENST00000346436-CLCN6	3140	+
chr2	37642928	37644416	ENST00000419425-AC006369.1	1489	+
chr20	20412149	20472828	ENST00000202677-RALGAPA2	60680	-
chr8	100151917	100153293	ENST00000353107-POLR2K	1377	+
chr3	143268981	143363483	ENST00000316549-SLC9A9	94503	-
chr1	21089214	21176174	ENST00000400422-EIF4G3	86961	-
chr6	149512303	149517353	ENST00000253329-PPIL4	5051	-
chr10	87864549	87894024	ENST00000371953-PTEN	29476	+
chr19	38844105	38845649	ENST00000221419-HNRNPL	1545	-
chr1	61723787	61724956	ENST00000606498-TM2D1	1170	-
chr12	18736345	18737360	ENST00000266505-PLCZ1	1016	-
chr11	116784449	116784854	ENST00000227322-ZPR1	406	-
chr1	181484011	181510476	ENST00000367573-CACNA1E	26466	+
chr11	61300933	61302256	ENST00000301764-DDB1	1324	-
chr5	34863055	34864436	ENST00000505624-TTC23L	1382	+
chr4	82485720	82490060	ENST00000449862-TMEM150C	4341	-
chr5	16780742	16781704	ENST00000513610-MYO10	963	-
chrX	101277720	101278048	ENST00000372907-TAF7L	329	-
chr7	105547334	105548553	ENST00000257700-RINT1	1220	+
chr2	31403145	31405906	ENST00000379416-XDH	2762	-
chr5	140679128	140679787	ENST00000504156-HARS	660	-
chr11	19159041	19163302	ENST00000446113-ZDHHC13	4262	+
chr2	165168826	165170429	ENST00000283254-SCN3A	1604	-
chr5	62504701	62504857	ENST00000409296-IPO11	157	+
chr19	39980455	39980661	ENST00000157812-PSMC4	207	+
chr13	41318911	41320666	ENST00000379406-NAA16	1756	+
chr12	101908364	101914173	ENST00000258534-DRAM1	5810	+
chr14	34435305	34462095	ENST00000298130-SPTSSA	26791	-
chr5	72848499	72851243	ENST00000337273-TNPO1	2745	+
chr7	148730263	148753975	ENST00000325222-CUL1	23713	+
chr19	10583674	10583913	ENST00000590923-AP1M2	240	-
chr4	10083179	10084442	ENST00000499869-WDR1	1264	-
chr1	213998261	214005164	ENST00000366958-PROX1	6904	+
chr3	38789037	38792049	ENST00000449082-SCN10A	3013	-
chr10	120906856	120908555	ENST00000263461-WDR11	1700	+
chr1	153954317	153954872	ENST00000368633-CRTC2	556	-
chr7	155301691	155302250	ENST00000340368-INSIG1	560	+
chr2	112091784	112097043	ENST00000283206-TMEM87B	5260	+
chr4	3238979	3239845	ENST00000355072-HTT	867	+
chr8	94876286	94876445	ENST00000523731-INTS8	160	+
chr8	55811098	55813039	ENST00000260129-TGS1	1942	+
chr17	44063935	44066463	ENST00000591247-LSM12	2529	-
chr13	20641399	20643454	ENST00000319980-IFT88	2056	+
chr18	10532796	10533535	ENST00000322897-NAPG	740	+
