# Supplementary material for: Minor intron splicing revisited: identification of new minor intron-containing genes and tissue-dependent retention and alternative splicing of minor introns
Source: BMC Genomics. 2019 Aug 30;20:686. doi: 10.1186/s12864-019-6046-x (PMC6717393; doi:10.1186/s12864-019-6046-x)
Supplement: Supplementary file 10 — Table S2. MIG orthologs. Contains information on MIG orthologs between mouse and human. (XLSX 81 kb) [file 12864_2019_6046_MOESM10_ESM.xlsx]

## Sheet: Sheet1
Mouse MIG	Human MIG ortholog	MIG status	Gene type	Gene ortholog exists?	5'SS sequence (mouse)	BPS sequence (mouse)	5'SS score (mouse)	BPS score (mouse)	5'SS sequence (human)	BPS sequence (human)	5'SS score (human)	BPS score (human)
Tbce	TBCE	Both	protein coding	yes	CCAGTATCCTTA	TTTTTCTTAAAA	91.954	75.0627	CTAGTATCCTTT	TGTTTCTTAACA	91.3654	85.3284
Gm6880	CTAG1A	Both	protein coding	yes	GTTGTATCCTTT	GGTGCCTTAACA	93.5823	80.2788	GTTGTATTCTGT	GATGCCTTAACT	64.7027	83.7286
Hmbs	HMBS	Both	protein coding	yes	ATTGTATCCTTT	TTCTCCTTAGCA	96.6383	79.4915	ATTGTATCCTTT	TGGTCCTTAGCA	98.3457	75.1153
Tmem150c	TMEM150C	Both	protein coding	yes	TGTGTATCCTTT	CCTTCCTTAACT	95.5532	91.6963	TCTGTATCCTTT	TTTTCCTTGACT	98.4355	95.8276
Mcts1	MCTS1	Both	protein coding	yes	GTTGTATCCTTC	GTTTTCTTAGCT	93.5823	75.3008	GTTGTATCCTTC	GTTTTCTTAGCT	97.0704	75.3008
Hsbp1	HSBP1	Both	protein coding	yes	GGAATATCCTTT	GGCTCTTTAACT	91.9996	77.6721	GAAATATCCTTT	TTGTCTTTAACT	97.6319	84.8491
Hsbp1l1	HSBP1L1	Both	protein coding	yes	GAAATATCCTTT	TTCTCCTTGACT	94.1324	91.8843	GAAATATCCTTT	AGCGCCTTAACA	97.6319	73.4217
Vps52	VPS52	Both	protein coding	yes	ACTGTATCCTCC	AAGCCCTTGACT	100	70.4825	ATTGTATCCTCC	GGCCCCTTGACT	98.3457	76.2353
Ppp2r2a	PPP2R2A	Both	protein coding	yes	TTAGTATCCACT	GATTCCTTAATG	91.5507	76.3206	TTAGTATCCATT	AATTCCTTAATA	91.0758	83.1427
Ap4m1	AP4M1	Both	protein coding	yes	ACTGTATCCTTT	TGTTCCTTAACT	100	95.7906	ACTGTATCCTAG	GGATCCTTCACT	100	72.7758
Vps16	VPS16	Both	protein coding	yes	CCAGTATCCTTG	GTAGCCTTGACT	91.954	76.0638	CCAGTATCCTTG	GGAGCCTTAACC	93.0198	73.5662
Phb2	PHB2	Both	protein coding	yes	ATGATATCCTTG	GAACCCTTAACC	96.6886	74.6876	ATGATATCCTTC	TGTACCTTAACC	99.7209	85.0139
Ppme1	PPME1	Both	protein coding	yes	GATATATCCTCT	TTGTCTTTAACT	86.0234	84.8491	GATATATCCTTT	TTATCTTTAACT	89.5579	83.7365
Alg3	ALG3	Both	protein coding	yes	ACCATATCCTTT	AAAGCCTTAACC	95.8797	70.9599	ACCATATCCTTT	TTGGCCTTGACC	98.6493	76.8255
Mycbp	MYCBP	Both	protein coding	yes	GGAGTATCCTTT	ACATTCTTAACA	88.417	73.7678	GGAGTATCCTTT	AAGTTCTTAACA	88.2744	74.6779
Arl16	ARL16	Both	protein coding	yes	AGAATATCCTTC	TGGCCCTTGACC	93.8933	75.3179	AGGATATCCTTC	GGGTCCTTGACC	94.0151	79.689
Arl2	ARL2	Both	protein coding	yes	GCTGTATCCTCC	CTCTCCTTAGCC	96.9442	72.8365	GCTGTATCCTAC	TTCTCCTTAACC	98.7251	93.5962
Sacm1l	SACM1L	Both	protein coding	yes	GCTGTATCCTTA	TTTTTCTTAACA	96.9442	89.5378	GCTGTATCCTTA	TTTTTCTTAATG	98.7251	76.6992
Cfap44	CFAP44	Both	protein coding	yes	CAAGTATCCATT	TTCTCCTTATCA	89.4558	74.3183	TGTGTATCCACC	TTTTCCTTAGCA	93.6898	85.9091
Ttc23l	TTC23L	Both	protein coding	yes	CCAATATCCTTT	TCACCCTTGACG	100	69.1337	CCGATATCCTTC	TTTTCCTTGACT	99.1897	95.8276
Cryzl1	CRYZL1	Both	protein coding	yes	TTTATATCCTTT	TGAACCTTAACA	88.6181	79.0667	TTTATATCCTTT	TTCTCCTTTACA	90.0892	82.1146
Cnep1r1	CNEP1R1	Both	protein coding	yes	AATGTATCCTTT	TTTCCTTTGACC	97.5022	74.8202	AATGTATCCTTT	TTTCCTTTGACC	98.8649	74.8202
E2f4	E2F4	Both	protein coding	yes	CTGATATCCTCT	TTCTCCTTAACC	98.5823	93.5962	CTGATATCCTCC	TTCTCCTTAACC	100	93.5962
Tmem231	TMEM231	Both	protein coding	yes	TTCATATCCTTT	GTCTCCTTAGCG	94.5005	68.3437	TTCATATCCTTT	CACTCCTTAACT	97.9018	85.4805
Slc35b4	SLC35B4	Both	protein coding	yes	TCAGTATCCTTT	ACAGCCTTAACC	94.9123	71.1622	TCAGTATCCTTT	ACTACCTTGACT	92.7301	77.3635
Tctn1	TCTN1	Both	protein coding	yes	GGGGTATCCTTT	TGTCCCTTAACA	78.7207	85.1031	GGGATATCCTTT	TGTCCCTTAACT	92.4573	87.8851
Ranbp17	RANBP17	Both	protein coding	yes	GATGTATCCTTA	CATTCTTTAATA	94.4459	73.8697	GATGTATCCTTA	AATTCTTTAACA	97.5896	80.7969
Slc44a4	SLC44A4	Both	protein coding	yes	TCTGTATCCTTT	CTTTTCTTGACT	99.4965	83.3051	TCTGTATCCTCT	CTTTCCTTGACT	98.4355	90.9817
Tcea3	TCEA3	Both	protein coding	yes	ACCATATCCTCA	TGGCCCTTGACC	95.8797	75.3179	ATCATATCCTTG	CGGCCCTTGACT	99.4596	72.9327
Zdhhc18	ZDHHC18	Both	protein coding	yes	AAGATATCCTTT	GCGTCCTTGACA	94.6084	79.1413	AAGATATCCTTT	AAGTCCTTAACT	99.1897	86.0198
Inpp5b	INPP5B	Both	protein coding	yes	ATCATATCCTTC	TTTCCCTTCACT	95.8797	78.2362	ATCATATCCTTC	CTTCCCTTGACT	99.4596	83.0762
Capn8	CAPN8	Both	protein coding	yes	GATGTATCCTTT	TAACCTTTAACA	94.4459	69.2799	GATGTATCCTTT	TGGTCTTTAATG	97.5896	63.9165
Atg9a	ATG9A	Both	protein coding	yes	CGAATATCCTTT	TTTTTCTTAACA	95.787	89.5378	CGAATATCCTTT	TTTTTCTTAACA	94.2942	89.5378
Selenom	SELENOM	Both	protein coding	yes	GTAGTATCCTTT	ACCTCTTTAACA	88.9985	74.1774	CTAGTATCCTTC	CGCTCCTTAACA	91.3654	84.2161
Ipo9	IPO9	Both	protein coding	yes	CTTATATCCTTT	TCTTTCTTGACT	91.8911	83.7187	TTTATATCCTTT	TATTTCTTTACT	90.0892	75.377
Slc9a6	SLC9A6	Both	protein coding	yes	TTAATATCCTTT	GCAAGCTTAACA	96.7271	57.9471	TTAATATCCTTT	CTAGCCTTAACA	98.1631	76.3426
Gpn1	GPN1	Both	protein coding	yes	GCAGTATCCTTT	AAATCCGTAACT	92.3603	67.1369	ACAGTATCCTTT	CAGTCCTCAACT	94.2949	68.7078
Armh1	ARMH1	Both	protein coding	yes	CATGTATCCTTT	CACTCTTTAACA	94.0397	74.1383	CACGTATCCTTT	CACTCTTTAACG	90.8727	66.8769
Ubl5	UBL5	Both	protein coding	yes	CAAGTATCCACC	TTTACCTTAACT	89.4558	92.0879	ACTGTATCCTTT	GATTCCTTAACA	100	90.2682
Cacna1e	CACNA1E	Both	protein coding	yes	ACTGTATCCTTC	CAATCCTTAACC	100	81.2814	ACTGTATCCTTT	CCATCCTTAATT	100	78.2097
Sfi1	SFI1	Both	protein coding	yes	ACTGTATCCTTC	GAGGCCTTAACT	100	77.6095	ACTGTATCCTTT	GAGGCCTTCACT	100	60.2761
Prim1	PRIM1	Both	protein coding	yes	AGAATATCCTTT	TGCTCCTTAATG	93.8933	76.2234	AAAATATCCTTT	TGTTCCTTAATG	99.1897	80.1664
Nol8	NOL8	Both	protein coding	yes	AAAATATCCTTT	TTGTCCTTGACT	96.0261	89.8934	AAAATATCCTTT	TGTTTCTTGACT	99.1897	83.9416
Gpaa1	GPAA1	Both	protein coding	yes	AAGATATCCTCC	GGGTCCTTGACT	94.6084	82.1498	AAGATATCCTCT	GGGTCCTTGATT	99.1897	75.2596
Slc9a8	SLC9A8	Both	protein coding	yes	TTAATATCCTTT	TTCTCCTTGACA	96.7271	89.0988	TTAATATCCTTT	CCTTCCTTGACA	98.1631	83.7638
Mcmbp	MCMBP	Both	protein coding	yes	GAGATATCCTTT	TTCTTCTTAACC	92.7146	85.9196	GAAATATCCTTT	CTTTTCTTAACT	97.6319	87.4774
Pign	PIGN	Both	protein coding	yes	CTAGTATCCTTT	ATTTCCTTAACT	88.5922	95.6742	CTTGTATCCTTT	ATTTCCTTGACT	97.0704	90.112
Htt	HTT	Both	protein coding	yes	GATGTATCCTTC	TCCTCCTTAACT	94.4459	91.6247	GATGTATCCTCT	TTTTCCTTAACT	97.5896	100
Pcnx3	PCNX3	Both	protein coding	yes	CACGTATCCAGC	ACCTCCTTGACT	85.9334	81.7367	CACGTATCCAGC	GCCTCCTTGACT	90.8727	83.9181
Gmfb	GMFB	Both	protein coding	yes	TCGATATCCTTT	GTTTCTTTAACT	95.3094	87.0816	TCGATATCCTTT	GTTTCTTTAACT	97.3528	87.0816
Lage3	LAGE3	Both	protein coding	yes	ATTGTATCCTAC	CTTTCCTGAGTC	96.6383	55.4967	ATTGTATCCTTT	GGCACCTTAACC	98.3457	77.5364
Ap2a1	AP2A1	Both	protein coding	yes	CTCATATCCTGT	GCTTCCTTGACT	97.7735	87.8611	CTCATATCCTCT	GCTTCCTTGACT	99.7387	87.8611
Scn8a	SCN8A	Both	protein coding	yes	TTCATATCCTTT	CGCCCCTTAACT	94.5005	79.0962	TTCATATCCTTT	TGCCCCTTGACT	97.9018	79.7698
Cacna1h	CACNA1H	Both	protein coding	yes	CCCATATCCTTA	CAGCCCTTAACG	97.7735	68.2955	CCCATATCCTTC	TGCTCCTTAACC	98.9283	89.3868
Ipo4	IPO4	Both	protein coding	yes	GGAGTATCCTAT	CATTCCTTAACT	88.417	91.898	GGAGTATCCTTG	CATTCCTTGACT	88.2744	85.192
Trappc2	TRAPPC2	Both	protein coding	yes	GGCATATCCTTA	CACGCCTTAACT	89.773	76.6305	GGCATATCCTTA	TATGCCTTAATT	92.196	80.9286
Fhit	FHIT	Both	protein coding	yes	GCCGTATCCTTT	TTGTCCTTAACC	88.8377	91.6052	GACGTATCCTTT	TGGGCCTTAACA	90.8727	78.0464
Adat2	ADAT2	Both	protein coding	yes	TGAGTATCCTTT	AGGACCTTAATT	90.9692	70.282	TGAGTATCCTTT	AGGACCTTAATT	87.9847	70.282
Zdhhc11	ZDHHC11	Both	protein coding	yes	ATTGTATCCTTT	TGTTCCTTGACA	96.6383	88.8327	GTGGTATCCTTT	TCTTCCTTGACA	82.7338	88.6098
Zdhhc9	ZDHHC9	Both	protein coding	yes	AACATATCCTCC	CATTCCTTAACC	93.7995	87.4995	AACATATCCTCC	TACTCCTTAACC	98.9283	87.8065
Ralgapa2	RALGAPA2	Both	protein coding	yes	CTTGTATCTTTT	GTCTCCTTAACT	74.6424	92.5225	CTTGTATCTTTT	GTTTCCTTAACC	80.6759	94.005
Srsf10	SRSF10	Both	protein coding	yes	TCAATATCCTTT	AGCCCCTTAACA	96.7271	75.4409	TCAATATCCTTT	AGCCCCTTAACA	97.3528	75.4409
Fam92a	FAM92A	Both	protein coding	yes	ATTGTATCCTTT	TTTTCCTTTATG	96.6383	73.2194	ATTGTATCCTTT	TTTTCCTTTATG	98.3457	73.2194
Zc3h6	ZC3H6	Both	protein coding	yes	ATAATATCCTTT	TGTTCCTTAATA	98.1063	86.3289	ATAATATCCTTT	TTTTCCTTAATA	99.7209	91.0039
Mapk12	MAPK12	Both	protein coding	yes	ACCGTATCCTTC	GTATTCCTGACC	91.8938	63.0656	ACCGTATCCTCC	GTGTTCCTGACC	93.2829	62.7537
Tcea1	TCEA1	Both	protein coding	yes	AAGATATCCTTT	TTTTCCTTAATG	94.6084	84.3758	AAGATATCCTTT	TTTTCCTTAACG	99.1897	91.2659
Rnf220	RNF220	Both	protein coding	yes	ACAGTATCCTTG	TTGTCCTTGACC	95.4162	87.4326	ACAGTATCCTTG	TTGTCCTTGACC	94.2949	87.4326
Plcd1	PLCD1	Both	protein coding	yes	GCAGTATCCTCC	GTTTTCCTGACT	92.3603	71.1485	GCAGTATCCTTT	CTTTCCTTACTT	93.0198	71.7931
Zdhhc17	ZDHHC17	Both	protein coding	yes	ATGATATCCTTC	GATTCCTTAACT	96.6886	92.5783	ATGATATCCTTT	GATTCCTTAACC	99.7209	88.2153
Ube2h	UBE2H	Both	protein coding	yes	GCTGTATCCTTC	ATTTCCTTTACC	96.9442	80.6673	GCTGTATCCTTC	ATTTCCTTTACC	98.7251	80.6673
Insig1	INSIG1	Both	protein coding	yes	GCCGTATCCTCA	GCTTCCTTAACT	88.8377	92.3766	GCTGTATCCTTA	TTTTCCTTAACT	98.7251	100
Polr3c	POLR3C	Both	protein coding	yes	TCAGTATCCTTT	ATGTCCTTAATC	94.9123	78.9995	TCAGTATCCTTA	GTGACCTTAATT	92.7301	75.3964
Agbl4	AGBL4	Both	protein coding	yes	CCTGTATCCTTG	TGCTTCTTAACA	96.538	81.3852	CCTGTATCCTTA	TGCTCCTTAATG	98.7251	76.2234
BC052040	C15orf41	Both	protein coding	yes	GCAGTATCCTTC	GCCTCCTTAAGT	92.3603	73.6154	GCAGTATCCTTT	ACCCCCTTAACT	93.0198	78.0036
Rnpc3	RNPC3	Both	protein coding	yes	GTTGTATCCTTT	AAAGCCTTAATG	93.5823	59.1005	GTTGTATCCTTT	GAAACCTTAATT	97.0704	70.0494
Pcyt2	PCYT2	Both	protein coding	yes	TCCGTATCCTCT	TGCTTCTTAATC	91.3899	74.8202	TCCGTATCCTCT	TGCTTCTTAACC	91.7182	81.7102
Brcc3	BRCC3	Both	protein coding	yes	GAAATATCCTTA	AAGACCTTGACA	94.1324	67.2862	GAGATATCCTTA	AGTACCTTGACA	97.6319	74.8008
Smyd3	SMYD3	Both	protein coding	yes	GGAGTATCCTTT	GAGGCCTTAACT	88.417	77.6095	GGAGTATCCTTT	GAATCCTTAACT	88.2744	85.0537
Mapk11	MAPK11	Both	protein coding	yes	ACTGTATCCTTG	GTTTCCTGAGCT	100	67.2616	ACTGTATCCTTG	TGTTTCCTGAGT	100	55.9983
Scn10a	SCN10A	Both	protein coding	yes	CTCGTATCCTTT	GCTTCCTTAACA	85.0698	90.0665	CTCATATCCTTT	TTTTCCTTAACA	99.7387	97.6899
Fam227a	FAM227A	Both	protein coding	yes	CCCATATCCTTG	CTTTCCTTGACA	97.7735	88.1961	CCTGTATCCTTC	GTTTCCTTAGCA	98.7251	82.0227
Txnrd2	TXNRD2	Both	protein coding	yes	GCTGTATCCTTT	TATGCTTTAGCC	96.9442	62.4036	GCTGTATCCTTT	TGCTCCTTAGCT	98.7251	77.1266
Wdr27	WDR27	Both	protein coding	yes	CCCGTATCCTTC	GGACCCTTGACT	88.4315	74.5562	CCCGTATCCTTT	AGCTCCCTAACT	92.0079	72.6638
Srpk3	SRPK3	Both	protein coding	yes	TCCGTATCCTTT	TGTGCCTTAGCT	91.3899	74.6944	TCCGTATCCTTT	CCGCCCTTCACT	91.7182	63.024
Tspyl2	TSPYL2	Both	protein coding	yes	GCAGTATCCTTC	AAATCCTTGACC	92.3603	76.2393	GCAGTATCCTTC	CAATCCTTGACC	93.0198	77.109
Nr2c2ap	NR2C2AP	Both	protein coding	yes	CAGATATCCTGC	ATTTCCTTGACT	96.5021	90.112	CAGATATCCTGC	TTTCCCTTGACT	99.4687	87.9222
Gm6890	CTAG1B	Both	protein coding	yes	GTTGTATCTTTT	GGTGCCTTAACA	75.0486	80.2788	GTTGTATTCTGT	GATGCCTTAACT	64.7027	83.7286
Coa3	COA3	Both	protein coding	yes	TTTGTATCCGTC	GTTTCCTGAACC	96.1344	80.5371	TTTGTATCCGTC	GTTTCCTGAACC	96.7808	80.5371
Scn5a	SCN5A	Both	protein coding	yes	TTCATATCCTTT	TCTTCCTTAACT	94.5005	96.2629	CTCATATCCTTT	CTTTCCTTGACC	99.7387	88.5211
Traip	TRAIP	Both	protein coding	yes	CCTGTATCCTTT	TCTTCCTTGACA	96.538	88.6098	CCTGTATCCTTT	TCTTCCTTGACA	98.7251	88.6098
Gbp6	GBP6	Both	protein coding	yes	GCAGTATCCTTC	TTTTCCTTAGCC	92.3603	83.8209	GCAGTATCCTTC	TTTTCCTTACCT	93.0198	83.046
Ap2a2	AP2A2	Both	protein coding	yes	CTAATATCCTTG	GACTCCTTAATG	100	71.1087	CTAATATCCTTG	GATTCCTTAACG	100	83.0069
Alg12	ALG12	Both	protein coding	yes	GGCGTATCCTTT	GCCTCCTTAACC	84.8945	85.63	GGGGTATCCTTC	GCCTCCTTAACC	79.6428	85.63
Plcb1	PLCB1	Both	protein coding	yes	AGAGTATCCTTG	CACTACTTAACA	91.473	66.3786	AGAGTATCCTTG	CACTACTTAACA	89.5496	66.3786
Snrpe	SNRPE	Both	protein coding	yes	ATCGTATCCTAC	TTTTCCTTGATC	88.532	86.4767	ATCGTATCCTAC	TTTTCCTTAGCC	91.6287	83.8209
Slc9a9	SLC9A9	Both	protein coding	yes	CTGATATCCTTT	ATTTCCTTAACA	98.5823	93.3641	TTTGTATCCTTT	CTTTCCTCAATG	96.7808	62.1043
Atg9b	ATG9B	Both	protein coding	yes	AAGATATCCTTT	AATTTCTTGACA	94.6084	73.8599	AAGATATCCTTT	TGTTCCTTGACA	99.1897	88.8327
Cuedc1	CUEDC1	Both	protein coding	yes	GTCGTATCCTTC	TTTTCCTGAACA	85.476	83.7463	GTCGTATCCTTT	TTTTCCTGAATG	90.3535	70.9077
Ccdc43	CCDC43	Both	protein coding	yes	GAAGTATCCTTC	AATCCCTTAACT	89.8621	84.2267	GGAATATCCTTT	AATCCCTTAACT	92.4573	84.2267
Med14	MED14	Both	protein coding	yes	TACGTATCCTTC	TTTTGCTTAACA	88.8918	80.8983	TACGTATCCTTC	TTTTACTTAACA	90.583	80.8983
Tmem150b	TMEM150B	Both	protein coding	yes	CTAGTATCCTTT	TGACCCTTGACT	88.5922	78.0906	CCAGTATCCTTC	TGGCCCTTGACC	93.0198	75.3179
Mroh1	MROH1	Both	protein coding	yes	GGTGTATCCTTT	GTGCCCTTAACC	93.0009	80.1656	GGTGTATCCTTT	GGGCCCTTAACT	93.9794	78.4167
Tmem107	TMEM107	Both	protein coding	yes	TCTGTATCCTTT	CTTTCCTTGACC	99.4965	88.5211	TCTGTATCCTTT	CTTTCCTTAATC	98.4355	85.8034
4930447C04Rik	C14orf39	Both	protein coding	yes	CGTGTATCCACA	TGTTCCTTAACA	92.5947	93.0152	CATGTATCCACA	AGTTCCTTAACA	97.5896	88.6891
Eif3k	EIF3K	Both	protein coding	yes	CATGTATCCTTG	TTTTCCTTAATG	94.0397	84.3758	CATGTATCCTTC	TTTTCCTTAATG	97.5896	84.3758
Gak	GAK	Both	protein coding	yes	TTGGTATCCTTT	TCTTCTTTAACA	81.8543	84.921	ATGGTATCCTTT	TCTCCTTTAACA	84.009	77.0089
Zdhhc13	ZDHHC13	Both	protein coding	yes	CTGATATCCTTT	TGTTCCTTAACA	98.5823	93.0152	CTGATATCCTTT	TATTCCTTAACT	100	96.4647
Tmem80	TMEM80	Both	protein coding	yes	GTGGTATCCTGC	GGTTCCTTGATT	79.3021	81.1939	GTGGTATCCTGC	GGATCCTTAACC	82.7338	84.1734
Kcmf1	KCMF1	Both	protein coding	yes	TTAATATCCTTT	CTTTCCTTAACC	96.7271	92.6935	TTAATATCCTTT	TTTTTCTTAACT	98.1631	92.3234
Ip6k1	IP6K1	Both	protein coding	yes	ACAGTATCCTTG	TTCTTCTTGACT	95.4162	84.2077	ACAGTATCCTCG	TTCTCCTTGACC	94.2949	89.4238
Slc35e3	SLC35E3	Both	protein coding	yes	CACGTATCCTTT	GTCTCCTTACCT	85.9334	72.742	CACGTATCCTTT	TTATCCTTATCC	90.8727	70.717
Mlxip	MLXIP	Both	protein coding	yes	ATTGTATCTTTG	TTCTCCTTAACC	78.1046	93.5962	ATTGTATCTTTG	TTTTCTTTAACC	81.9511	86.8982
Rab6a	RAB6A	Both	protein coding	yes	ACAGTATCCTTT	AACTCCTTAACT	95.4162	85.7213	ATAGTATCCTTT	GGCTTCTTAACT	92.6405	80.6368
Drap1	DRAP1	Both	protein coding	yes	TCTGTATCCTAC	TTCTCCTTGACG	99.4965	83.1505	TCTGTATCCTGC	TTCTCCTTGACG	98.4355	83.1505
Ppp2r2d	PPP2R2D	Both	protein coding	yes	TCAGTATCCTTT	TGTGCCTTAACA	94.9123	84.1652	TTAGTATCCTTC	TGTGCCTTAACC	91.0758	82.7228
Catsper1	CATSPER1	Both	protein coding	yes	TCTGTATCCTGT	TGACCCTCAGCA	99.4965	48.9681	TCTGTATCCTGG	TGGCCCTGAACA	98.4355	65.6972
Zdhhc14	ZDHHC14	Both	protein coding	yes	GAGATATCCTTT	GTCTCCTTGACT	92.7146	88.3501	AAGATATCCTTT	GCCTCCTTGACT	99.1897	83.9181
Srp72	SRP72	Both	protein coding	yes	GGCGTATCCTCT	TGTTCCTGAACA	84.8945	79.5369	AGCGTATCCTTT	TGTTCCTGAACT	88.5376	82.3224
Brms1	BRMS1	Both	protein coding	yes	CTGGTATCCTTC	GCTTCCTTGACC	78.8959	85.4006	CTGGTATCCTTT	GCTTCCTTGACC	82.7338	85.4006
Rpl4	RPL4	Both	protein coding	yes	AATGTATCCTTG	TAATTCTTGACA	97.5022	73.9533	AACGTATCCTTT	TGATTCTTGACT	92.1478	78.3194
Ralgapa1	RALGAPA1	Both	protein coding	yes	TTTGTATCCTTT	CCATCCTTAACA	96.1344	82.3143	CTTGTATCCTTT	TTATCCTTAACC	97.0704	91.917
Exo1	EXO1	Both	protein coding	yes	GCAGTATCCTTT	TTTCCCTTAACC	92.3603	89.634	GCAGTATCCTTT	TTTTCCTTAATC	93.0198	90.6493
Slc25a30	SLC25A30	Both	protein coding	yes	ATTGTATCCTTT	GCAGCCTTAACC	96.6383	73.3434	ATTGTATCCTTT	TCATCCTTAACC	98.3457	87.485
Gm960	C11orf80	Both	protein coding	yes	TCCATATCCTTT	TTTTCTTTAACA	94.5005	88.6581	TCCATATCCTTT	TTTTCTTTAGCA	97.0915	76.8772
Naa20	NAA20	Both	protein coding	yes	ACTGTATCCTTT	CATTCCTTAACA	100	89.588	ACTGTATCCTTT	CACTCCTTAACA	100	83.1704
Dcp2	DCP2	Both	protein coding	yes	CTGATATCCTTT	GTTTCCTTAACA	98.5823	93.8036	CTGATATCCTTT	ACTTCCTTGACA	100	82.8941
Fam192a	FAM192A	Both	protein coding	yes	AGAATATCCTTT	TGACCCTTAACC	93.8933	79.8024	AGAATATCCTTT	TGACCCTTAACT	94.0151	82.263
Naa16	NAA16	Both	protein coding	yes	TCTGTATCCTTT	ATTTCCTTAACT	99.4965	95.6742	TCTGTATCCTTT	GTTTCCTTAACT	98.4355	96.4658
Rasgrp1	RASGRP1	Both	protein coding	yes	TCTATATCCTTG	TTTTCCTTAACC	88.6181	97.5395	CCTATATCCTTT	TTTCCCTTAACC	91.1157	89.634
4833420G17Rik	C5orf34	Both	protein coding	yes	ACTGTATCCTTT	AGCACCTTAACT	100	77.8158	ACTGTATCCTTT	ACCTCCTTAACT	100	85.909
Mtbp	MTBP	Both	protein coding	yes	GTTGTATCCTTT	CATTCTTTAACT	93.5823	82.8659	GTTGTATCCTTT	ATTTCTTTAACT	97.0704	86.6421
Drc3	DRC3	Both	protein coding	yes	AGCATATCCTTT	GCTTCCTTAACA	91.6667	90.0665	CCTATATCCTTT	CTTTGCTTAACT	91.1157	78.6415
Pten	PTEN	Both	protein coding	yes	CCTGTATCCATT	ATTTCCTTAACT	96.538	95.6742	CCTGTATCCATT	CTTTCCTTAACT	98.7251	95.4334
Cfap46	CFAP46	Both	protein coding	yes	AGTGTATCCTTT	TTGTCCTTGACT	96.0567	89.8934	AGTGTATCCTTT	TTCTCCTTGACC	95.2548	89.4238
Rasgrp4	RASGRP4	Both	protein coding	yes	TTCATATCCTGC	ACAGCCTTGACT	94.5005	69.4503	CTCATATCCTCC	AGAGCCTTGACC	99.7387	67.2125
Tcea2	TCEA2	Both	protein coding	yes	AGTATATCCTTT	GGGTCCTTAAAC	85.7843	69.3865	AATATATCCTTT	GGGTCCTTAAAA	91.1157	69.0615
Exosc1	EXOSC1	Both	protein coding	yes	GTTGTATCCTTT	TTTCCCTTCACT	93.5823	78.2362	GTGGTATCCTTT	TTTTCCTTCACC	82.7338	83.6811
Zdhhc16	ZDHHC16	Both	protein coding	yes	GCCGTATCCTTT	TTGTCCTTAATC	88.8377	84.7151	GCCGTATCCTTT	TAGTCCTTAATC	92.0079	79.2613
Hars	HARS	Both	protein coding	yes	ACTGTATCCTTC	TTTTTCTTAACA	100	89.5378	ACTGTATCTTTC	TTCTCCTTAACT	83.6054	96.057
Stx8	STX8	Both	protein coding	yes	GATGTATCCATG	TGGACCTTAACA	94.4459	78.984	GATGTATCCATG	TGAACCTTAACA	97.5896	79.0667
Chd3	CHD3	Both	protein coding	yes	CCTGTATCCTTT	AATTCCTTGATA	96.538	74.6464	CCTGTATCCTTT	TTTTCCTTCATT	98.7251	79.2515
Myo7b	MYO7B	Both	protein coding	yes	TTGATATCCTTC	TTCTCCTTCACA	95.3094	79.4128	TCGATATCCTTC	TGCTCCTTGACA	97.3528	84.8894
Tapt1	TAPT1	Both	protein coding	yes	TCTGTATCCTTC	TTTTCTTTGACT	99.4965	85.1863	TCTGTATCCTTA	TTTTCCTTGACC	98.4355	93.3668
Scn9a	SCN9A	Both	protein coding	yes	CTCATATCCTTT	TATTCCTTGACT	97.7735	90.0377	CTCATATCCTTT	TGTTCCTTGATT	99.7387	84.7281
Csnk1g1	CSNK1G1	Both	protein coding	yes	AAGGTATCCTTG	TCTTTCTTTACT	83.2218	76.7347	AAGGTATCCTTG	TCTCTCTTTACT	84.5281	68.8292
E2f6	E2F6	Both	protein coding	yes	AAGATATCCTTC	AGATCCTTGACC	94.6084	77.8199	AAGATATCCTTT	AGATCCTTGACT	99.1897	80.2804
Tmem150a	TMEM150A	Both	protein coding	yes	TTAGTATCCTTT	CTTTCCTTAGCT	91.5507	83.6525	TCAGTATCCTTT	ATTTCCTTAGCC	92.7301	79.4951
Scn11a	SCN11A	Both	protein coding	yes	TTCATATCCTTT	TGTGCCTTAATC	94.5005	75.8326	TTCATATCCTTT	TCTGCCTTAATG	97.9018	71.1553
Majin	MAJIN	Both	protein coding	yes	CCTGTATCCTTT	AGTACCTTAGCA	96.538	68.9963	CCTGTATCCTTT	TACTCCTTAGCA	98.7251	75.9561
C2cd3	C2CD3	Both	protein coding	yes	TCTGTATCCTTT	TATTCCTTAACT	99.4965	96.4647	GCTGTATCCTTT	TGTCCCTTAACT	98.7251	87.8851
Ddb1	DDB1	Both	protein coding	yes	CTTATATCCTTT	TGTTCTTTAACT	91.8911	86.2932	CTTATATCCTTC	TGTTCCTTAACT	91.9261	95.7906
Mlst8	MLST8	Both	protein coding	yes	TCTGTATCCTCC	TTATCCTTAACA	99.4965	91.5923	TCCGTATCCTCC	TCCTCCTTAACA	91.7182	88.8391
Srp68	SRP68	Both	protein coding	yes	AGAGTATCCTCG	TTTTCCTTGACC	91.473	93.3668	AGAGTATCCTAG	TTTTCCTTAATC	89.5496	90.6493
Trappc2l	TRAPPC2L	Both	protein coding	yes	GGTGTATCCACC	TGTTCCTTAACC	93.0009	93.3301	GGTGTATCTTTC	CCTTCCCTAACC	77.5849	74.7932
Tepsin	TEPSIN	Both	protein coding	yes	CCAGTATCCTTC	GCTTCCCTAACC	91.954	76.1048	CTAGTATCCTTC	CCTTCCCTAACC	91.3654	74.7932
Mei1	MEI1	Both	protein coding	yes	GCTGTATCCTTT	TTCTCTTTTATT	96.9442	67.369	GCTGTATCCTTT	TTTCCTCTCATG	98.7251	40.903
Catsper2	CATSPER2	Both	protein coding	yes	ATAGTATCCTTT	GCTTCCTTAAAA	92.0545	74.7729	AGTGTATCCTTT	ATTTCCTTAAGA	95.2548	77.0236
Ciao2b	CIAO2B	Both	protein coding	yes	TCGATATCCGTC	TTTTCCTTCACT	95.3094	86.1417	TCGATATCCGCC	TTTTCCTTCACT	97.3528	86.1417
Tmem41b	TMEM41B	Both	protein coding	yes	TTTGTATCCTTT	TAATCCTTAACT	96.1344	88.5879	TTTGTATCCTTT	TAATCCTTAACT	96.7808	88.5879
Pgm2l1	PGM2L1	Both	protein coding	yes	CAGGTATCCAAG	TTTTCCTTTACA	79.7595	86.0579	CAGGTATCCAAG	TTTTCCTTTACA	83.253	86.0579
Sptssa	SPTSSA	Both	protein coding	yes	TCAGTATCCTGT	GTTTCCTTAACC	94.9123	94.005	TCAGTATCCTGT	GTTTCCTTAACT	92.7301	96.4658
Hectd2	HECTD2	Both	protein coding	yes	ATTGTATCCTTT	TAATACTTAACA	96.6383	69.4322	ATTGTATCCTTT	TAATGCTTAACA	98.3457	69.4322
Ints8	INTS8	Both	protein coding	yes	CTTGTATCCTTC	TGATTCTTAACT	93.1761	82.4918	CTTGTATCCTTT	TTTTCCTTAACT	97.0704	100
Cdk5	CDK5	Both	protein coding	yes	CCGATATCCTCC	TGACCCTTGACC	98.5823	75.6299	CCGATATCCTTG	TGATCCTTGACT	99.1897	85.996
Mios	MIOS	Both	protein coding	yes	ACTATATCCTTT	TTATGTATAATT	89.9973	45.3854	ACTATATCCTTT	TCATGCATCACT	90.8367	42.8587
Kif6	KIF6	Both	protein coding	yes	TCAGTATCCTTT	AAATCCTTAAAT	94.9123	68.3973	TCAGTATCCTTT	AAATCCTTAAGT	92.7301	68.3973
Stxbp5	STXBP5	Both	protein coding	yes	GCTGTATCCTTT	AACTCCTTAATG	96.9442	69.4635	GCTGTATCCTTT	AACTCCTTAATG	98.7251	69.4635
Tmem161b	TMEM161B	Both	protein coding	yes	AATGTATCCTTC	TTTTCCTGAACT	97.5022	86.5318	AATGTATCCTTC	TTTTCCTGAACT	98.8649	86.5318
Ice1	ICE1	Both	protein coding	yes	ATGATATCCTTT	TTTTCTTTAACA	96.6886	88.6581	ATGATATCCTTT	TTTTCTTTAATA	99.7209	81.9718
Naa15	NAA15	Both	protein coding	yes	TGTGTATCCTTT	ATATCCTTAACT	95.5532	88.6622	TGTGTATCCTTT	GTACCCTTAACT	93.6898	82.9382
Abhd18	ABHD18	Both	protein coding	yes	ATTATATCCTTT	TTCTCTTTGACC	89.9973	78.7825	ATTATATCCTTT	TTCTCTTTGACC	91.647	78.7825
Rnf123	RNF123	Both	protein coding	yes	CCTGTATCCTGT	TCTTCCTTGACA	96.538	88.6098	GCGATATCATTT	GCTGGCTTAACT	59.2007	66.735
Zdhhc19	ZDHHC19	Both	protein coding	yes	GGCGTATCTACT	GGCTCCTTAGCT	66.3608	73.2403	CGCGTATCCGCC	GGTTCCTTAACC	87.2625	89.7959
Ift122	IFT122	Both	protein coding	yes	AGTGTATCCTCC	TTGTCCTTAACC	96.0567	91.6052	ACAGTATCCATG	CCATCCTTGACC	94.2949	78.4667
Nepro	NEPRO	Both	protein coding	yes	TCTGTATCCTTG	TCCACCTTAACA	99.4965	80.523	TCTGTATCCTTG	TCTACCTTAAAT	98.4355	72.7766
Cip2a	CIP2A	Both	protein coding	yes	TAAATATCCTTT	TGTATCTTAACC	94.6468	77.3373	TAAATATCCTTT	TATATCTTAACA	97.6319	77.2106
Ssr2	SSR2	Both	protein coding	yes	CCCGTATCCTTT	TCATCCTTAACC	88.4315	87.485	CCCGTATCCTCT	CGTTCCTTAACT	92.0079	90.9449
Krtcap2	KRTCAP2	Both	protein coding	yes	ACTGTATCTTCC	TTCTCCTTAATT	81.4664	89.1669	ACTGTATCCTCC	TACTCCTTAACT	100	90.267
Pqlc3	PQLC3	Both	protein coding	yes	CGTGTATCCTTC	GGTCCCTTAGCA	92.5947	69.4358	TGTGTATCCTTT	TGTCCCTTAGCA	93.6898	73.3222
Capn13	CAPN13	Both	protein coding	yes	GATGTATCCTTT	TAGCCCTTAACA	94.4459	80.1236	GAAGTATCCTTT	TCACTCTTAACT	91.8846	74.3635
Pus10	PUS10	Both	protein coding	yes	AACGTATCCTTC	TTTTCCTTAAAG	89.3956	76.7909	CACGTATCCTTC	TTTTCCTTAAAC	90.8727	83.0643
Capn2	CAPN2	Both	protein coding	yes	GATGTATCCTTT	CTTTCCTTAACC	94.4459	92.6935	GATGTATCCTTT	CTTTCCTTGACT	97.5896	90.9817
Cnst	CNST	Both	protein coding	yes	ACTGTATCCTTT	TTTTCCTCAAGA	100	64.9889	ACTGTATCCTTT	TTTTCCTTAAAT	100	85.5249
Arpc5	ARPC5	Both	protein coding	yes	GCAATATCCTTA	CCACCCTTAACC	96.2126	74.7337	GCAATATCCTTG	ACACCCTTAACT	97.3528	76.3246
Hfm1	HFM1	Both	protein coding	yes	TCCGTATCCTTT	AACTCCTTAATG	91.3899	69.4635	TTCGTATCCTTT	GACTCCTTAATG	90.0639	71.1087
Gbp2	GBP2	Both	protein coding	yes	GCAGTATCCTTT	GTTTTCTTAACT	92.3603	88.7892	TCAGTATCCTTT	GTTTTCTTAATT	92.7301	81.899
Tm2d1	TM2D1	Both	protein coding	yes	ACAATATCCTCC	ATTTCCTTAACT	98.1063	95.6742	ACAATATCCTCT	ATTTCCTTAACT	98.9106	95.6742
Mysm1	MYSM1	Both	protein coding	yes	AGAGTATCCTTC	GTTTCCTTAATA	91.473	87.1175	AGAGTATCCTTT	GTTTCCTTGATA	89.5496	82.6174
Matn1	MATN1	Both	protein coding	yes	AGCATATCCTTT	CCGCCCTTAACT	91.6667	77.6651	AACATATCCCTT	CTCTCCTTAACT	98.9283	91.2111
Tedc2	TEDC2	Both	protein coding	yes	GCTGTATCCTTA	GTTTCCCTAACT	96.9442	82.9976	GCTGTATCCTTG	GTTTTCCTGACC	98.7251	68.6879
Ip6k3	IP6K3	Both	protein coding	yes	ACCGTATCCTTA	CGTTCCTTGACC	91.8938	84.3117	ATCGTATCCTTG	CCTTCCTTAACT	91.6287	91.6963
Spc24	SPC24	Both	protein coding	yes	GCAGTATCCTTT	TTTCCTTTCATC	92.3603	58.2442	GCAGTATCCTTT	CTTTCCTTACAT	93.0198	61.945
Plcd3	PLCD3	Both	protein coding	yes	CCAATATCCTGC	ATTTCCTGAGCA	100	64.512	CCAATATCCTGC	ATTTCCTGAGCA	99.1897	64.512
Lsm12	LSM12	Both	protein coding	yes	TAAGTATCCTTC	TTGTCCTTAACT	92.4143	94.0658	TAAGTATCCTTC	TTTTCCTTAACT	91.595	100
Crtc2	CRTC2	Both	protein coding	yes	CACATATCCTTC	TTTTCCTTAACT	95.6932	100	CACATATCCTTC	TTTTCCTTAACT	99.2074	100
Vps11	VPS11	Both	protein coding	yes	GAGATATCCTTC	GGCACCTTGACC	92.7146	73.3641	GAGATATCCTTC	GGCTCCTTGACT	97.6319	84.1407
D10Jhu81e	GATD3A	Both	protein coding	yes	ACCATATCCTTT	TTTTCCCTAACG	95.8797	77.7977	GTCATATCCTTC	TTTTCCGTAACT	97.9018	82.9288
Trappc10	TRAPPC10	Both	protein coding	yes	AAAGTATCCTTT	TGGCCCTTAACT	92.9181	81.9509	AAAGTATCCTTT	CGCTCCTTACCT	93.1599	67.3868
Ssu72	SSU72	Both	protein coding	yes	ACTGTATCCCAT	AGCTCCTTGACT	100	81.9596	ACTGTATCCCAG	CGTTCCTTAACT	100	90.9449
Zdhhc1	ZDHHC1	Both	protein coding	yes	GCTGTATCCTTG	GAGTCTTTAACC	96.9442	73.0291	GCTGTATCCTTG	GAGTCTTTAACC	98.7251	73.0291
Morc3	MORC3	Both	protein coding	yes	ACCATATCCTTT	CAATCTTTAACT	95.8797	74.9353	ACCATATCCTTT	GAGTCTTTAACT	98.6493	77.4274
Donson	DONSON	Both	protein coding	yes	GCTGTATCCTTT	CTTTCCTTGACT	96.9442	90.9817	GCTGTATCCTTT	ATTTCCTTGATT	98.7251	83.2218
Alg8	ALG8	Both	protein coding	yes	ACCGTATCCTTG	TCTTCCTTGACA	91.8938	88.6098	ACCGTATCCTTG	CTTTCCTTGACC	93.2829	88.5211
Cul4b	CUL4B	Both	protein coding	yes	AGAATATCCTTT	ATCTCCTTAACA	93.8933	87.5558	AGAATATCCTTT	ATATCCTTAACA	94.0151	85.8766
Xdh	XDH	Both	protein coding	yes	CGTGTATCCTTT	ATGGCCTTAATC	92.5947	69.6208	CGTGTATCCTTT	ATGACCTTAATC	93.9794	70.6833
Braf	BRAF	Both	protein coding	yes	ATAGTATCCTTC	TTTTCCTTTACT	92.0545	88.8435	ATAGTATCCTTC	TTTTCCTTTACT	92.6405	88.8435
Myo1e	MYO1E	Both	protein coding	yes	TTTGTATCCTTT	TGGACCTTAACC	96.1344	79.0797	TTTGTATCCTTT	TGGACCTTAACT	96.7808	81.5402
Cacna1d	CACNA1D	Both	protein coding	yes	ACTGTATCCTTT	GTACCCTTAAAG	100	59.729	ACTGTATCCTTC	GTGCCCTTAAAA	100	65.3654
Paxip1	PAXIP1	Both	protein coding	yes	ATCATATCCTTT	TTTTCCTCAATG	95.8797	66.671	GCCGTATCCTTT	GTAATCTTAATA	92.0079	65.175
Odr4	ODR4	Both	protein coding	yes	AAAGTATCTTTT	ATGACCTTAATT	74.3844	74.9569	AAAGTATCTTTT	CTGTCCTTAATT	76.7651	82.6282
Fcho2	FCHO2	Both	protein coding	yes	ATGATATCCTTT	AATTCTTTAACT	96.6886	83.1067	ATGATATCCTTT	AATTCTTTAACT	99.7209	83.1067
Pde6d	PDE6D	Both	protein coding	yes	ACTGTATCCGCC	GTCTCCTTAATC	100	83.1719	ACTGTATCCGTC	TTTTCCTTAGTC	100	77.1346
Mapk13	MAPK13	Both	protein coding	yes	ACTGTATCCTTG	TGTGCCTTAACT	100	86.4753	ATTGTATCCTTT	TAAGCCTTAACC	98.3457	75.5201
Zdhhc5	ZDHHC5	Both	protein coding	yes	CACGTATCCTTG	TTTTCCTTGACC	85.9334	93.3668	CACGTATCCTTC	TTCTCCTTGATT	90.8727	84.9942
Ppp2r2b	PPP2R2B	Both	protein coding	yes	TTAGTATCCTTT	CCTTCCTTGACT	91.5507	86.5496	TTAGTATCCTTT	CCTTCCTTGACT	91.0758	86.5496
Dram2	DRAM2	Both	protein coding	yes	GCAGTATCCTTT	TCTTCCTTGACT	92.3603	91.3953	GCAGTATCCTTC	TCTTCCTTGACT	93.0198	91.3953
Vbp1	VBP1	Both	protein coding	yes	TCAGTATCCTTT	TTTTCCTTGACA	94.9123	93.0418	TCAGTATCCTTT	TTTTCTTTGACA	92.7301	82.4005
Spag17	SPAG17	Both	protein coding	yes	CAAATATCCTTT	TAGTCCTTAATG	97.9197	74.088	CAAATATCCTTT	CAGCCCTTAACA	99.4687	75.5569
C2cd6	C2CD6	Both	protein coding	yes	GGTGTATCCTTT	GTTTCCTAAATA	93.0009	70.0461	AGAGTATCCTTT	ATTTCCTGAATA	89.5496	71.1405
Nup205	NUP205	Both	protein coding	yes	CCTGTATCCTTC	TCTTCTTTAATC	96.538	76.1465	CTTGTATCCTTT	TGTTCCTTTAAT	97.0704	70.1591
Lrguk	LRGUK	Both	protein coding	yes	ACAGTATCCTTT	TTTTCCTTAAAC	95.4162	83.0643	ATGGTATCCTTT	TTTTCCTTAAAC	84.009	83.0643
Golga7b	GOLGA7B	Both	protein coding	yes	GTTGTATCCTTC	AGCTCCTTAACT	93.5823	86.1319	GTTGTATCCTTC	CTCTCCTTAACC	97.0704	88.7505
Rab6b	RAB6B	Both	protein coding	yes	GGAGTATCCTTT	TCTTCCTTAGCC	88.417	80.0838	GGAGTATCCTTT	TCTTCCTTAGCC	88.2744	80.0838
Gbp5	GBP5	Both	protein coding	yes	GCAGTATCCTTT	CTTTCCTCAATT	92.3603	71.6758	GCAGTATCCTTT	TTTTCTTTAATT	93.0198	84.2818
Obscn	OBSCN	Both	protein coding	yes	ACTGTATCCTGT	TTTTCCTTAACG	100	91.2659	GCTGTATCCTGC	TTTTCCTTGATG	98.7251	80.2034
Cacna2d1	CACNA2D1	Both	protein coding	yes	CTTGTATCCTTT	TGTTCCTTAACA	93.1761	93.0152	CTTGTATCCTTT	GATTCCTTAACA	97.0704	90.2682
Fam92b	FAM92B	Both	protein coding	yes	ATCGTATCCTTC	GAATCCTTAACA	88.532	82.3375	ATCGTATCCTTC	GGTTCCTTAACA	91.6287	89.4708
Trappc8	TRAPPC8	Both	protein coding	yes	CATGTATCCTTT	ATTTCCCTGACA	94.0397	73.8582	CATGTATCCTTT	ATTACCTTAATA	97.5896	78.7657
Scn3a	SCN3A	Both	protein coding	yes	CTCATATCCTTT	TATTCCTTAACT	97.7735	96.4647	TTCATATCCTTT	TATTCCTTAACT	97.9018	96.4647
Tmem87b	TMEM87B	Both	protein coding	yes	TTCATATCCTTT	TTTTCCTTAACT	94.5005	100	TTCATATCCTTT	TTTTCCTTAACT	97.9018	100
Ahctf1	AHCTF1	Both	protein coding	yes	ATTGTATCCTTT	TTGTCCTTAATG	96.6383	78.4415	ATTGTATCCTTT	TTGTCCTTAATC	98.3457	84.7151
Rasgrp3	RASGRP3	Both	protein coding	yes	CATATATCTTTT	ATTTTCTTAACT	53.1704	86.6421	CATATATCTTTT	TTTTCTTTAACT	58.9486	90.9679
Cacna1c	CACNA1C	Both	protein coding	yes	ATTGTATCCTTT	TTTTCTTTAAGA	96.6383	72.1237	ACTGTATCCTTT	TTTTCTTTAAGA	100	72.1237
Cacna2d4	CACNA2D4	Both	protein coding	yes	AATATATCCTTC	TGTACCTTGACA	87.9171	80.5165	AATATATCCTGC	TTGACCTTAACA	91.1157	83.659
Dock1	DOCK1	Both	protein coding	yes	AGTGTATCCTTT	TCTTCCTTCACC	96.0567	79.2488	AGTGTATCCTTT	TGATCCTTAACC	95.2548	87.7079
AW554918	KIAA1328	Both	protein coding	yes	ACTGTATCCTTT	CTTTCCTTTATG	100	68.3735	ACTGTATCCTTT	TTTTCCTTCATG	100	70.5176
Plcb3	PLCB3	Both	protein coding	yes	GGAGTATCCTCC	ATGGCCCTGACC	88.417	57.6417	GGAGTATCCTTT	TGGCCCCTGACC	88.2744	61.8497
Plch2	PLCH2	Both	protein coding	yes	CCAATATCCTTA	TGGCCCCTAACT	100	68.4828	CCAATATCCTTG	TGGCCCCTAACT	99.1897	68.4828
Eml3	EML3	Both	protein coding	yes	GGTGTATCCTAT	CTTTCCTTGACC	93.0009	88.5211	GGTGTATCCTGC	CTTTCCTTGACC	93.9794	88.5211
Ints4	INTS4	Both	protein coding	yes	CTTGTATCCTCT	GTCCACTTAACT	93.1761	67.2547	CTTGTATCCTCT	GTTTACTTAACC	97.0704	76.6426
Pdcd11	PDCD11	Both	protein coding	yes	ATTGTATCCTTG	CATTCCTTAATA	96.6383	82.9016	GTTGTATCCTTG	CATTCCTTGATG	97.0704	69.5678
Mtg1	MTG1	Both	protein coding	yes	AGGATATCCTTT	TATGCCTTAACA	92.4756	85.3048	CGGATATCCTTT	TTTACCTTAATT	94.2942	85.4018
Fra10ac1	FRA10AC1	Both	protein coding	yes	GCTGTATCCTTT	AAGTCCTTAATG	96.9442	69.7622	GCTGTATCCTTT	AAATCCTTAATT	98.7251	77.5218
Rpp30	RPP30	Both	protein coding	yes	CTTGTATCCTCT	AAGTCCTTAATG	93.1761	69.7622	TCTGTATCCTTT	AAATCTTTAATG	98.4355	58.9184
Lrmda	LRMDA	Both	protein coding	yes	CAAATATCCTTT	AGATCCTTAACC	97.9197	81.9923	CGAATATCCTTT	AGATTCTTAACC	94.2942	74.3156
Cacna1b	CACNA1B	Both	protein coding	yes	ACTGTATCCTTC	CCTTCCTTAGCT	100	79.9154	ACTGTATCCTTC	CCTTCCTCAGCT	100	62.8441
Polr2k	POLR2K	Both	protein coding	yes	GATGTATCCTTT	AAATCCTTAACT	94.4459	84.2081	GATGTATCCTTT	TTGTCCTTAACT	97.5896	94.0658
Golga7	GOLGA7	Both	protein coding	yes	GTTGTATCTTTT	GTTTTCTTAACG	75.0486	80.0551	GTTGTATCTTTT	GTTTTCTTAACA	80.6759	86.0033
Dock5	DOCK5	Both	protein coding	yes	AGTGTATCCTTG	TTTTCCTTAATA	96.0567	91.0039	AGTGTATCCTTT	CTTTCCTTAACG	95.2548	86.4202
Diaph2	DIAPH2	Both	protein coding	yes	GGAATATCCTTT	TTTTTCTTTACT	91.9996	81.1669	GGAATATCCTTT	TTTTCCTTTACT	92.4573	88.8435
Slc12a9	SLC12A9	Both	protein coding	yes	ACTGTATCCTCC	TTTCCCTTAACG	100	83.3604	ACTGTATCCTCC	TTTCCCTTAATG	100	76.4704
Tmem181a	TMEM181	Both	protein coding	yes	ACTATATCCTTG	TCTCCCTTGACC	89.9973	81.0293	ATTATATCCTTT	CTTCCCTTGACA	91.647	80.2907
Tbc1d32	TBC1D32	Both	protein coding	yes	TCCATATCCTTT	AGTTCCTTAACC	94.5005	87.6144	TTCATATCCTTT	GTTTTCTTAACT	97.9018	88.7892
Slc30a5	SLC30A5	Both	protein coding	yes	ACCGTATCCTTT	TTCTCCTTTACT	91.8938	84.9005	ACCGTATCCTTT	TTTTCCTTTACT	93.2829	88.8435
Myo10	MYO10	Both	protein coding	yes	ATTGTATCCTGT	TCTTCCTTGACC	96.6383	88.9348	ATTGTATCCTCT	TTTTCCTTGACT	98.3457	95.8276
March6	MARCH6	Both	protein coding	yes	CATGTATCCTTT	TTTTCCTTGACG	94.0397	87.0935	CATGTATCCTTT	TTTTCCTTGACC	97.5896	93.3668
Tbck	TBCK	Both	protein coding	yes	GGAGTATCCTTG	TTTTCCTTAAGC	88.417	83.0643	AGAGTATCCTTT	TTTTCCTTAAAC	89.5496	83.0643
Stxbp5l	STXBP5L	Both	protein coding	yes	AATGTATCCTTA	GAATCCTTGACT	97.5022	80.8813	AATGTATCCTTA	GAATCCTTGACT	98.8649	80.8813
Dcaf1	DCAF1	Both	protein coding	yes	ATTGTATCCTTA	TTTCCCTTAATG	96.6383	76.4704	ATTGTATCCTTT	TTTTCCTTGACC	98.3457	93.3668
Tmem44	TMEM44	Both	protein coding	yes	GCTGTATCCGCC	TGTACCTTAACT	96.9442	87.4745	GCTGTATCCACC	CCTACCTTAACT	98.7251	83.7842
Atg3	ATG3	Both	protein coding	yes	TATGTATCCTTA	TTTTCCTTAGCC	96.9983	83.8209	TATGTATCCTTC	TTTTCCTTAGCT	97.3	88.2191
Uba3	UBA3	Both	protein coding	yes	ACCGTATCCTTT	GGTTCCTTTACT	91.8938	81.0998	TCCGTATCCTTT	AGTTCCTTTACT	91.7182	78.9184
Dync1li1	DYNC1LI1	Both	protein coding	yes	AGTGTATCCTTT	TTTTCCTTAATT	96.0567	93.3137	AGTGTATCCTTT	TTTTCTTTAACC	95.2548	86.8982
Spag16	SPAG16	Both	protein coding	yes	AGCGTATCCTTC	TTAAACTTGACA	87.9506	61.7411	AACGTATCCTTC	TAAAACTTGACA	92.1478	55.9513
Ubr3	UBR3	Both	protein coding	yes	CTCATATCCTTT	GTTTTCTTGACA	97.7735	81.831	CTCATATCCTTT	TTTTTCTTGACA	99.7387	85.3652
Scn1a	SCN1A	Both	protein coding	yes	CTCATATCCTTT	TGTTCCTTAACA	97.7735	93.0152	TTCATATCCTTT	TGTTCCTTAACA	97.9018	93.0152
Ubxn4	UBXN4	Both	protein coding	yes	TTTGTATCCTTT	TTAAACTTAATT	96.1344	61.809	TCTGTATCCTTT	ACTTCATTAAAC	98.4355	55.2912
Zc3h8	ZC3H8	Both	protein coding	yes	ATAATATCCTTT	TTTTCTTTAACA	98.1063	88.6581	ATAATATCCTTT	TCTTCCTTAACA	99.7209	93.9528
Eml4	EML4	Both	protein coding	yes	GGTGTATCCTTC	AAAACCTTGACT	93.0009	70.3838	GGCGTATCCTTC	AAAACCTTGACT	87.2625	70.3838
Camkmt	CAMKMT	Both	protein coding	yes	GAAGTATCCTTA	GTTTTCTTAACT	89.8621	88.7892	GAAGTATCCTTA	GTTTTCTTAACT	91.8846	88.7892
Hnrnpll	HNRNPLL	Both	protein coding	yes	TGAATATCCTTT	ATTTCCTTAATG	92.5141	79.4165	TGAATATCCTTT	ATTTCCTTAATA	92.4573	86.6778
Parp1	PARP1	Both	protein coding	yes	TGAGTATCCTTT	GGCTCCTTGACA	90.9692	81.3552	CGAGTATCCTTT	GGCTCCTTAACA	88.2744	85.5276
Cnih4	CNIH4	Both	protein coding	yes	TTCGTATCCTTG	AATTCCTTATCT	88.0282	75.1848	TTCGTATCCTTG	AATTCCTTATCT	90.0639	75.1848
Cep170	CEP170	Both	protein coding	yes	ATGATATCCTTA	TCTTCCTTAGCT	96.6886	84.482	ATGATATCCTTA	TCTTCCTTAGCC	99.7209	80.0838
Nup210l	NUP210L	Both	protein coding	yes	AAAGTATCCTTT	ATTTCCTTAAAC	92.9181	77.3487	AAAGTATCCTTT	ATTTCCTTAAGC	93.1599	77.3487
Smyd2	SMYD2	Both	protein coding	yes	AATATAACCTTT	GTTTCCTTGACG	51.2767	83.5593	AATATATCCTTT	CTTTCCTTGACT	91.1157	90.9817
Vash2	VASH2	Both	protein coding	yes	CATGTATCCTCT	TTTTCCTTGACT	94.0397	95.8276	ACAGTATCCTTC	TTTCCCTTTACA	94.2949	78.1525
Ints7	INTS7	Both	protein coding	yes	ACTGTATCCTAT	TGTGACTTAACA	100	67.3735	ACTGTATCCCAA	GTAACCTTAACA	100	79.7417
Rfx5	RFX5	Both	protein coding	yes	CAAGTATCCTTG	TGTTCCTTAACG	89.4558	87.0565	CAAGTATCCTTG	TGCTCTTTAACT	91.8846	81.2063
Usp21	USP21	Both	protein coding	yes	TCCATATCCTAA	TGCTCCTTAACC	94.5005	89.3868	TCCATATCCTAA	TGCTCCTTAACC	97.0915	89.3868
Gpn2	GPN2	Both	protein coding	yes	CTCGTATCCTTA	TAAGCCTTAACC	85.0698	75.5201	TTCGTATCCTTG	TCAGCCTTGACG	90.0639	66.4319
Myo1f	MYO1F	Both	protein coding	yes	TTTGTATCCCAA	TGGTTCTTAACC	96.1344	79.7192	TTCGTACCCTGG	CGACCCTTAACC	57.696	74.9565
Cacna1a	CACNA1A	Both	protein coding	yes	GCCATATCCTTT	TGCTCCTTAACC	93.986	89.3868	ACTGTATCCTTC	CTTTTCCTGACT	100	69.8369
Rmc1	RMC1	Both	protein coding	yes	TCTGTATCCTCA	TTTCCTTTAACA	99.4965	80.746	TCTGTATCCTTT	TTTCCTATAACA	98.4355	63.6746
Pctp	PCTP	Both	protein coding	yes	GATGTATCCTTT	CATGCCTTGACT	94.4459	74.5847	GACGTATCCTTT	CTTGCCTTAACT	90.8727	86.5834
Pdpk1	PDPK1	Both	protein coding	yes	TGTGTATCCTTT	TCTTCCTTAACC	95.5532	93.1072	TGTGTATCCTTT	ACTTCCTTAACT	93.6898	91.9371
Efl1	EFL1	Both	protein coding	yes	TCGGTATCCTTT	GACTCCTTAACG	85.2161	77.9987	TTGGTATCCTTT	CAGTCCTTAACA	82.4442	83.4691
Crtc3	CRTC3	Both	protein coding	yes	CAGATATCCTTT	TTTTCCTTTATT	96.5021	81.9533	CAAATATCCTTT	TTTTCCTTTATT	99.4687	81.9533
Slc12a6	SLC12A6	Both	protein coding	yes	TGTGTATCCTTT	ATTTCCTTGACT	95.5532	90.112	ACTGTATCCTTT	GTCTCCTTGACA	100	85.5646
Cul4a	CUL4A	Both	protein coding	yes	AGAATATCCTTT	GCTTCCTTAGCA	93.8933	78.2856	AGAATATCCTTT	TTTTCCTTAGCA	94.0151	85.9091
Diaph3	DIAPH3	Both	protein coding	yes	TCCATATCCTTT	AAGTCCTTAACG	94.5005	76.4484	TCCATATCCTTT	AATACCTTAACT	97.0915	84.2267
Setd1b	SETD1B	Both	protein coding	yes	CCTATATCCTGC	TTGCCCTTGACC	91.8911	79.5271	CCTATATCCTGC	TGGCCCTTGACC	91.1157	75.3179
Sbno1	SBNO1	Both	protein coding	yes	GTGGTATCCTTC	TGTTCCTTAGCT	79.3021	83.5444	CAGGTATCCATA	TGTTCTTTATCT	83.253	69.3391
Wdfy2	WDFY2	Both	protein coding	yes	GCAGTATCCTTT	CAATCCTTAATG	92.3603	68.118	GCAGTATCCTTT	CAATCCTTAATG	93.0198	68.118
Lmbr1l	LMBR1L	Both	protein coding	yes	ATTGTATCCTTC	TCTTCCCTAACG	96.6383	73.3657	CTTGTATCCTTC	TCTTCCTTAATG	97.0704	80.0052
Kansl2	KANSL2	Both	protein coding	yes	CCCGTATCTTTA	TTTTCCTTAACT	69.8978	100	CCCGTATCTTTT	TTTCCCTTGACC	75.6132	85.4614
Nedd1	NEDD1	Both	protein coding	yes	ATAGTATCCTTT	TGCTGCTTAACT	92.0545	74.485	ATAGTATCCTTT	TGCTCCATAACT	92.6405	74.0971
Plcz1	PLCZ1	Both	protein coding	yes	AAGATATCCATC	ATTTCCTTAACT	94.6084	95.6742	GAGATATCCATT	ATTTCCTTAACT	97.6319	95.6742
Uso1	USO1	Both	protein coding	yes	TTCGTATCCTTT	AATTCCTTAACA	88.0282	89.8288	TTTGTATCCTTT	GCCTCCTTAACA	96.7808	85.3049
Aox1	AOX1	Both	protein coding	yes	ATCGTATCCTTT	TTCTCTTTAACA	88.532	82.6299	AGCGTATCCTTT	TGATCTTTAACT	88.5376	79.5271
Dna2	DNA2	Both	protein coding	yes	TTAATATCCTTG	TCTTCCTTAATT	96.7271	89.5768	TTAATATCCTTT	TCTTCCTTAATT	98.1631	89.5768
Slc44a5	SLC44A5	Both	protein coding	yes	CGTGTATCCTTT	TTATCCTTAATC	92.5947	85.0269	AGTGTATCCTTT	TTATCCTTAATG	95.2548	78.7536
Plcb2	PLCB2	Both	protein coding	yes	GGAGTATCCTTG	AGCTCCTATACT	88.417	57.225	GGAGTATCCTTG	GGGTCCTAAACT	88.2744	68.5717
Tgs1	TGS1	Both	protein coding	yes	TGGATATCCTTT	TTACCCTTAACT	91.0963	86.4724	TGGATATCCTTT	TTTTCCTTAACT	92.4573	100
Rnf121	RNF121	Both	protein coding	yes	TCCGTATCCTTT	TGATCCTTAACA	91.3899	87.3829	TGTGTATCCTGC	TTTCCCTTGACC	93.6898	85.4614
Myo7a	MYO7A	Both	protein coding	yes	TAGATATCCACA	CCTTCCTTGACA	93.2291	83.7638	TTGATATCCGTG	CCTTCCTTGACA	98.1631	83.7638
Capn11	CAPN11	Both	protein coding	yes	GATGTATCTTTC	TTATCCTTGACT	75.9122	90.2054	GATGTATCCTCC	CTGTCCTTGACC	97.5896	82.5869
Dctn3	DCTN3	Both	protein coding	yes	ACTGTATCCTTT	GTCACCTTGACC	100	77.5735	ACTGTATCCTTT	CTCACCTTGACC	100	76.2619
Polr1e	POLR1E	Both	protein coding	yes	ACAGTATCCTTG	GTGTTCTTGACC	95.4162	76.2218	ATCGTATCCTTC	ATATTCTTGACC	91.6287	74.3525
Derl1	DERL1	Both	protein coding	yes	GTTGTATCCTTC	TGATCCTTGACT	93.5823	85.996	GTGGTATCCTTC	TGATCTTTAACT	82.7338	79.5271
Arpc5l	ARPC5L	Both	protein coding	yes	GCAATATCCTTC	CCATCCTTAACT	96.2126	85.0999	GCAATATCCTTC	CTATCCTTAACT	97.3528	89.5319
Ncbp1	NCBP1	Both	protein coding	yes	GTGGTATCCTTT	TTTTCCTTACCT	79.3021	83.046	GTTGTATCCTTT	TTTTCCTTATCC	97.0704	78.6477
Garnl3	GARNL3	Both	protein coding	yes	CACGTATCCTGG	GTTGCCTTGACT	85.9334	81.6861	CACGTATCCTGG	GTTCCCTTAACC	90.8727	86.0995
Smpd4	SMPD4	Both	protein coding	yes	TCAGTATCCTTT	TGCCCCTTGACA	94.9123	76.984	TGAGTATCCTTT	TTGCCCCTGACG	87.9847	59.7857
Scn7a	SCN7A	Both	protein coding	yes	TCCATATCCTTT	TATTCCTTGACC	94.5005	87.5771	TCCATATCCTTT	TATTCCTTGACT	97.0915	90.0377
Scn2a	SCN2A	Both	protein coding	yes	TTCATATCCTTT	TTTTCCTTGACA	94.5005	93.0418	TTCATATCCTTT	TCTTCCTTGACG	97.9018	82.6615
Actl6a	ACTL6A	Both	protein coding	yes	GGCGTATCCTTA	TTTTCCTTAATG	84.8945	84.3758	AGCGTATCCTTG	TTTTCCTTAATG	88.5376	84.3758
Rapgef5	RAPGEF5	Both	protein coding	yes	ACAATATCCTTC	TCTTTCTTAACC	98.1063	85.4306	GCAATATCCTTC	TTTTTCTTAACC	97.3528	89.8629
Dram1	DRAM1	Both	protein coding	yes	CCAGTATCCTTT	ATTTCCTTAACG	91.954	86.1025	CCAGTATCCTTT	GTTTCCTTAACT	93.0198	96.4658
Armc9	ARMC9	Both	protein coding	yes	TATGTATCCTTT	TTTTCCTGAGCT	96.9983	71.1479	TATGTATCCTTT	TTTTCCTGAACT	97.3	86.5318
Stx6	STX6	Both	protein coding	yes	TCAATATCCTTC	TTTGCCTTAATT	96.7271	84.4639	TCAATATCCTTT	TTTACCTTGACT	97.3528	87.5115
Capn9	CAPN9	Both	protein coding	yes	GATGTATCCTTC	AGTCCCTTAGCT	94.4459	71.3063	GACGTATCCTTC	TCTCCCTTAACC	90.8727	85.2017
Pcnx2	PCNX2	Both	protein coding	yes	CTCGTATCCTTT	TCCTCCTTAACC	85.0698	89.1642	CTCGTATCCTTT	TTTGCCTTAACT	90.3535	91.15
Dync1li2	DYNC1LI2	Both	protein coding	yes	AGTGTATCCTTG	TTTTCCTTAAGC	96.0567	83.0643	AGTGTATCCTTT	TTTTTCTTGAGC	95.2548	71.2153
Tspan31	TSPAN31	Both	protein coding	yes	TTTGTATCCTGG	TTTGCCCTAACT	96.1344	75.9246	TTTGTATCCTGA	TTTTCCATAACC	96.7808	79.7889
Nat10	NAT10	Both	protein coding	yes	GCTGTATCCTCC	CGTGGCTTAACT	96.9442	65.1168	ACTGTATCCTCC	GGTTTCTTAACT	100	84.5798
Orc3	ORC3	Both	protein coding	yes	TCAGTATCCTTT	TTTTCCTTAGCT	94.9123	88.2191	CCAGTATCCTTT	GTTTCCTTAATT	93.0198	89.5757
Srpk2	SRPK2	Both	protein coding	yes	TACGTATCCTTT	TCTGCCTTAACC	88.8918	83.0147	TACGTATCCTTT	CGATCCTTAACT	90.583	85.3225
Rint1	RINT1	Both	protein coding	yes	CTCGTATCTTTG	TTTTCCTTGACT	66.536	95.8276	CTCGTATCTTTG	TTTTCCTTGACT	73.9589	95.8276
Ercc5	ERCC5	Both	protein coding	yes	TGGGTATCCTTC	TTTTCCTTTACT	81.2729	88.8435	AGAATATCCTTT	TAAGTCTTAACT	94.0151	70.6521
Tmem258	TMEM258	Both	protein coding	yes	CGTGTATCCTTT	TTCTCCTTAGCA	92.5947	79.4915	CGTGTATCCTTT	TTTGCCTTAACT	93.9794	91.15
Dock2	DOCK2	Both	protein coding	yes	AGTGTATCCTTG	AGTTCCTTAACT	96.0567	90.9992	AGTGTATCCTTG	AAGTCCTTAACT	95.2548	86.0198
Relch	RELCH	Both	protein coding	yes	GTTGTATCCTTG	TTTTTCTTAACT	93.5823	92.3234	GTTGTATCCTTG	ATTCCCTTAACT	97.0704	87.7621
Napg	NAPG	Both	protein coding	yes	GGCGTATCTTTT	CTTTCCTTAATG	66.3608	79.5301	GGCGTATCTTTT	TTTTCCTTAACT	70.8678	100
Zfc3h1	ZFC3H1	Both	protein coding	yes	GCTGTATCCTTA	GTTTCCTTAATG	96.9442	80.8416	GCTGTATCCTTA	GTTTCCTTAATA	98.7251	87.1175
E2f5	E2F5	Both	protein coding	yes	CAGATATCCTTC	TGTTCCTTAACT	96.5021	95.7906	TAGATATCCTTT	CGTTCCTTAACT	97.6319	90.9449
Myh11	MYH11	Both	protein coding	yes	CATGTATCCTTT	GAACCCTTAACT	94.0397	77.1482	CCTGTATCCTTT	GAATCCCTAACT	98.7251	71.5855
Morc4	MORC4	Both	protein coding	yes	ACGGTATCCTTA	GCCTCCTTAACG	85.7199	79.3564	ACAGTATCCTTA	GTCTCCTTAACG	94.2949	83.7887
Myh10	MYH10	Both	protein coding	yes	CATGTATCCTTT	ACATCCTTAACC	94.0397	81.7694	CATGTATCCTTT	TAATTCTTAACT	97.5896	80.9113
Xpo4	XPO4	Both	protein coding	yes	ATCGTATCCTTT	CGATCTTTGACC	88.532	68.0482	ATCATATCCTTT	TGTTCTTTGACC	99.4596	78.5161
Rsg1	CPLANE2	Both	protein coding	yes	CAAGTATCCTTT	GGCACCTTAACC	89.4558	77.5364	CAAGTATCCTTT	GGCTCCTTGACC	91.8846	81.6802
Ctnnbl1	CTNNBL1	Both	protein coding	yes	CAGATATCCTTG	CTATCCTTAACA	96.5021	86.7463	CAGATATCCTTT	ATACCCTTAACA	99.4687	77.9712
Dap3	DAP3	Both	protein coding	yes	TTTGTATCCTTT	TTTTCTTTAACA	96.1344	88.6581	TGTGTATCCTTT	TTTTCTTTAACA	93.6898	88.6581
Matn2	MATN2	Both	protein coding	yes	GCTATATCCTTT	TTTTCCTTAATT	88.1036	93.3137	GCTATATCCTTT	TCTTCCTTAATT	89.2789	89.5768
Nup210	NUP210	Both	protein coding	yes	GGAATATCCTCC	TATACCTTAATT	91.9996	81.8665	GGAATATCCTTT	TGCCCCTTAATT	92.4573	77.052
Raf1	RAF1	Both	protein coding	yes	ACAGTATCCTTT	GTCTCCTTAACA	95.4162	89.737	ACAGTATCCTTT	GAGTCCTTAACA	94.2949	84.1494
Matn3	MATN3	Both	protein coding	yes	AACATATCCTTT	TTGGCCTTAACA	93.7995	82.7211	AACATATCCTTT	TTGGCCTTAACA	98.9283	82.7211
Actr10	ACTR10	Both	protein coding	yes	CCTGTATCTTTT	ATGACCTTGACT	78.0041	75.8616	CCCATATCTTTT	GTATCCTTGACT	66.4821	86.671
Llgl1	LLGL1	Both	protein coding	yes	GATGTATCCTTT	TTGTTCTTGACA	94.4459	79.4312	GATGTATCCTTT	TCCACCTTGACC	97.5896	76.6755
Chd1l	CHD1L	Both	protein coding	yes	CATGTATCCTTC	TTTCCCTTAACC	94.0397	89.634	CATGTATCCTTT	TCTTCCTTGACC	97.5896	88.9348
Diaph1	DIAPH1	Both	protein coding	yes	ACCATATCCTTT	TGGTCCTTTACT	95.8797	78.6998	ACCATATCCTCT	TGGTCCTTTACT	98.6493	78.6998
Vps25	VPS25	Both	protein coding	yes	AGCGTATCCTCC	TTTTATTTAACC	87.9506	69.7779	AGCGTATCCTCC	GTTCCCTTAACC	88.5376	86.0995
4930590J08Rik	C3orf20	Both	protein coding	yes	TTAATATCCTTT	TTCAACTTGACT	96.7271	66.2058	TTAGTATCCTTT	TCTACCTGAACA	91.0758	70.9979
Ppil4	PPIL4	Both	protein coding	yes	GGAGTATCCTTT	TTGTCCTTAATG	88.417	78.4415	GGAGTATCCTTA	TTATCCTTAACT	88.2744	94.3778
Nol11	NOL11	Both	protein coding	yes	GCTGTATCCTTC	GTTTCCTTAACT	96.9442	96.4658	ACTGTATCCTTT	TTTTCCTTTAGT	100	74.3684
Hip1r	HIP1R	Both	protein coding	yes	GGCGTATCCTTG	TTGGCCTTGACC	84.8945	76.8255	GGCGTATCCTTG	TTGGCCTTGACA	87.2625	76.5004
Zc3h4	ZC3H4	Both	protein coding	yes	ATGATATCCTTT	TTTACCTTAATT	96.6886	85.4018	ACGATATCCTTT	TTTACCTTAATT	98.9106	85.4018
Exosc2	EXOSC2	Both	protein coding	yes	AGTGTATCCTGC	TGTTCCTTCATC	96.0567	72.5816	AGTGTATCCTGC	TGTTCCTTCATC	95.2548	72.5816
Atxn10	ATXN10	Both	protein coding	yes	CCTGTATCCTTG	AATTCCTTCACT	96.538	74.6363	CCTGTATCCTTG	CATTCCTTCACT	98.7251	75.5061
Fcho1	FCHO1	Both	protein coding	yes	ACAATATCCTTT	GGTTCCTTGACA	98.1063	85.2982	ACAATATCCTTC	TGGACCTTGACT	98.9106	77.3679
Xpo7	XPO7	Both	protein coding	yes	GATGTATCCTAA	TCTTCCTTAGCA	94.4459	82.172	GATGTATCCTAA	CTTTCCTTAGCT	97.5896	83.6525
Mau2	MAU2	Both	protein coding	yes	CAAGTATCCTTT	ACTTCCTTAACT	89.4558	91.9371	CAAGTATCCTTT	ACTTCCTTAACT	91.8846	91.9371
Ap1m2	AP1M2	Both	protein coding	yes	ACTGTATCCACC	TTTTCCTTAACC	100	97.5395	ACTGTATCCACC	TTTTCCTTAACC	100	97.5395
Slc44a2	SLC44A2	Both	protein coding	yes	TGTGTATCTACC	GTTTCCTTAATG	77.0194	80.8416	TGTGTATCTGCC	GCTTCCTTAACG	77.2953	83.2997
Ccnt1	CCNT1	Both	protein coding	yes	CGTGTATCCTTT	TGAACCTTAACT	92.5947	81.8523	CGTGTATCCTTG	TGGATCTTAACT	93.9794	73.8637
Spcs3	SPCS3	Both	protein coding	yes	CTGATATCCTTC	GAGTCCTTAACT	98.5823	86.4595	CTGATATCCTTT	TTTTCCTTAATT	100	93.3137
Psma1	PSMA1	Both	protein coding	yes	GCAGTATCCTTT	GGCTCCTTAACT	92.3603	88.3134	GCAGTATCCTTT	AGCTCGTTAACC	93.0198	66.046
Lsm8	LSM8	Both	protein coding	yes	ACCGTATCCTCC	CGTTCCTTGACT	91.8938	86.7723	ACCGTATCCTCA	CTTTCTTTGATT	93.2829	73.4503
Dock4	DOCK4	Both	protein coding	yes	AGTGTATCCATT	TCCTCCTTGACT	96.0567	87.4523	AGTGTATCCGCA	CTCTCCTTGACT	95.2548	87.0387
Hip1	HIP1	Both	protein coding	yes	GGAATATCCTTT	TCTTCCTTGACT	91.9996	91.3953	GAAATATCCTTT	TTTTCCATAACC	97.6319	79.7889
Ctag2	CTAG2	Both	protein coding	yes	ATTGTATCTTTT	AAAACCTTAACT	78.1046	76.296	GTTGTATCCTGT	GGCACCTTAACT	97.0704	79.9972
Capns1	CAPNS1	Both	protein coding	yes	GATGTATCCTTT	TGGTTCTTAACA	94.4459	79.3942	GATGTATCCTTG	CTCTTCTTAACA	97.5896	80.7489
Eml2	EML2	Both	protein coding	yes	GGTGTATCCTTT	GGCTCCTTAACC	93.0009	85.8526	CGGGTATCCCCG	TGTCCCCTAACC	79.6428	71.9564
Thoc2	THOC2	Both	protein coding	yes	ACAATATCCTTT	TTTCCCTTAATT	98.1063	85.4018	CCTGTATCCTTT	TTTTTCTTAATG	98.7251	76.6992
Insig2	INSIG2	Both	protein coding	yes	GCTGTATCCTTT	GGCTCCTTAGCA	96.9442	70.9303	GCTGTATCCTTT	GACTTCTTAACA	98.7251	76.2706
Xpo5	XPO5	Both	protein coding	yes	TTCATATCCTTG	ACCTCCTTAACT	94.5005	85.909	TTCATATCCTTT	AATTTCTTAACT	97.9018	83.1067
Matn4	MATN4	Both	protein coding	yes	ACCATATCCTTT	TCTTCCTTAACC	95.8797	93.1072	ACCATATCCTTT	GCCTCCTTAACC	98.6493	85.63
Slc12a5	SLC12A5	Both	protein coding	yes	TCTGTATCCTGC	TTCTCCTTCACT	99.4965	82.1987	TCTGTATCCTGC	TTCTCCTTTATC	98.4355	75.5497
Slc12a4	SLC12A4	Both	protein coding	yes	ACTGTATCCTTT	GCCTCCTTGACC	100	81.4573	ACTGTATCCCTT	GCCTCCTTGACT	100	83.9181
Pfdn5	PFDN5	Both	protein coding	yes	TCTGTATCCTTT	TTTTTCTTAACC	99.4965	89.8629	TCTGTATCCTTT	TTTCCCTTAATT	98.4355	85.4018
Ddx54	DDX54	Both	protein coding	yes	TCTGTATCCTGA	ACTTCCTTAACG	99.4965	82.3657	CCTGTATCCTGA	GCTTCCTTAACG	98.7251	83.2997
Naa60	NAA60	Both	protein coding	yes	TTTATATCCTTT	TCTTCCTTGACA	88.6181	88.6098	TTTATATCCTTA	TCTTCCTTAACA	90.0892	93.9528
Ocrl	OCRL	Both	protein coding	yes	GCAGTATCCGTC	AGATCCTTGACC	92.3603	77.8199	GCCGTATCCGCC	AGACCCTTGACT	92.0079	72.3749
Pex16	PEX16	Both	protein coding	yes	ACTGTATCCTTA	ATATCCTTGACA	100	81.7042	ACTGTATCCTTA	ACATCCTTGACG	100	71.3236
Tcp1	TCP1	Both	protein coding	yes	AATGTATCCTTG	CTATCCTTAACT	97.5022	89.5319	AATGTATCCTTG	CTGTCCTTAACT	98.8649	89.3143
Rcl1	RCL1	Both	protein coding	yes	GGCGTATCCTTT	ACGTCCTTAACC	84.8945	81.4573	GGCGTATCCTTT	ACATCCTTAACT	87.2625	84.2301
Wdr11	WDR11	Both	protein coding	yes	CAGATATCCTTT	AGTTCCTTAACT	96.5021	90.9992	CAGATATCCTTT	TTTTCCTTAACT	99.4687	100
Tctn3	TCTN3	Both	protein coding	yes	TCGGTATCCTTT	GTCGCCTTGACC	85.2161	75.2823	TCAGTATCCTTT	ATGTCCTTGATC	92.7301	74.827
Prox2	PROX2	Both	protein coding	yes	CACATATCCTTT	TTTTCCTTGACA	95.6932	93.0418	CACATATCCTTT	TTTTCCTTGACA	99.2074	93.0418
Dcaf4	DCAF4	Both	protein coding	yes	ACTGTATCCTTC	CTGTCCTTAACA	100	87.0042	TCTGTATCCTTT	CTGTCCTTAACA	98.4355	87.0042
Sgip1	SGIP1	Both	protein coding	yes	GCTATATCCTTT	GTGTCTTTAACT	88.1036	80.9627	GCTATATCCTTT	GTATCTTTAACT	89.2789	80.2023
Spcs2	SPCS2	Both	protein coding	yes	ATCATATCCTTT	TTTTCCTTAACG	95.8797	91.2659	ATCATATCCTTT	TTCCCCTTAACT	99.4596	88.1515
Stk11	STK11	Both	protein coding	yes	GATATATCCTGT	CTTTCCTTAGCG	86.0234	74.081	AATATATCCTTT	GTGTCCTTAGCG	91.1157	68.6424
Prox1	PROX1	Both	protein coding	yes	GCAATATCCTTT	TGTGCCTTAACC	96.2126	82.7228	GCAATATCCTTT	TTTTCCTTAACC	97.3528	97.5395
Gpr89	GPR89A	Both	protein coding	yes	AAAGTATCCTTT	TTTTCTGTGATT	92.9181	60.5457	AAAGTATCCTTT	AAAACCTTGATG	93.1599	54.7597
Gbp3	GBP3	Both	protein coding	yes	GCAGTATCCTTC	ATATCCTTAGCT	92.3603	75.9626	GTAGTATCCTTT	ATTTCCTTAGTT	91.3654	77.207
Rpf1	RPF1	Both	protein coding	yes	CGAGTATCCTTT	TGTTTCTTGACT	88.0108	83.9416	CAAGTATCCTTT	TTTTTCTTAACT	91.8846	92.3234
9930104L06Rik	C1orf109	Both	protein coding	yes	CTCATATCCTTC	CAGTCCTTAACT	97.7735	85.779	GTCGTATCCTTT	CAGTCCTTAACT	90.3535	85.779
Wls	WLS	Both	protein coding	yes	GCTGTATCCTTA	CTTTCCTTCACT	96.9442	81.296	GCCGTATCCTTC	GTTTCCTTTACT	92.0079	85.3092
Chd5	CHD5	Both	protein coding	yes	GACGTATCCTTG	TCACCCTTAACA	86.3396	79.2545	GACGTATCCTTG	TTGCCCTTAATG	90.8727	70.5362
Plcd4	PLCD4	Both	protein coding	yes	TCAGTATCAACC	TTTGCCTTGACT	63.2897	85.2204	CCAGTATCGGCA	TTTGCCTTGACT	61.1531	85.2204
Gca	GCA	Both	protein coding	yes	GATGTATCCTTG	TTTTTGTTAATA	94.4459	65.18	GATGTATCCTTG	TTTTTGTTAATA	97.5896	65.18
Ino80d	INO80D	Both	protein coding	yes	AGCGTATCCTTT	TTCTTCCTGACT	87.9506	70.7397	AACGTATCCTTT	TTACTCCTAACT	92.1478	65.3275
Ssr3	SSR3	Both	protein coding	yes	AGTGTATCCTTT	TTTTCCTTAACA	96.0567	97.6899	AGTGTATCCTTT	TTTTCCATAACA	95.2548	80.6187
Plch1	PLCH1	Both	protein coding	yes	CCAATATCCTTT	TTTTCTTTGACC	100	82.7255	CCAATATCCTTT	TTTTCTTTGACC	99.1897	82.7255
Atp6v1a	ATP6V1A	Both	protein coding	yes	CTTGTATCCTTC	TTTTCCTTAACT	93.1761	100	CTTGTATCCTTT	TTTTCCTTAGCT	97.0704	88.2191
Ncbp2	NCBP2	Both	protein coding	yes	GGAGTATCCTTC	TGTTCCTTAACA	88.417	93.0152	GGAGTATCCTTC	TGTTCCTTAATA	88.2744	86.3289
Gbe1	GBE1	Both	protein coding	yes	GAAATATCCTTT	AATTCCTTAACG	94.1324	82.5674	GAAATATCCTTT	AATTCCTTAAGA	97.6319	73.2945
Nup155	NUP155	Both	protein coding	yes	GACGTATCCTAT	TGCACCTTACAT	86.3396	48.4686	GACGTATCCTAT	TCTGCCTTACAT	90.8727	53.9248
Slc12a7	SLC12A7	Both	protein coding	yes	TTTGTATCCTTT	TGTTCCTTGATT	96.1344	84.7281	ACTGTATCCTTT	GTGGCCTTAACT	100	81.1448
Msh3	MSH3	Both	protein coding	yes	AAGATATCCTTT	TTTTCTTTAATC	94.6084	80.0081	AAGATATCCTTT	TTTTCTTTAATT	99.1897	84.2818
Ik	IK	Both	protein coding	yes	ATCATATCCTGT	TTTTCTTTAACA	95.8797	88.6581	ATCATATCCTTT	TTTTCTTTAACA	99.4596	88.6581
Hars2	HARS2	Both	protein coding	yes	ACTGTATCCTTC	TCTTCCTCAACC	100	75.3568	ACTGTATCCTTT	TCTTCCTTAACC	100	93.1072
Tmem30a	TMEM30A	Both	protein coding	yes	ACAGTATCCTTT	TCTTCCTATACC	95.4162	64.2003	ACAGTATCCTTT	TCTTCCTATACC	94.2949	64.2003
Fig4	FIG4	Both	protein coding	yes	CCAGTATCCTTT	AACACTTTAACT	91.954	68.7771	CAAGTATCCTTT	ACAACCTTAACT	91.8846	76.0943
Smap1	SMAP1	Both	protein coding	yes	TCAGTATCCTTT	TTTTCCTTAAGT	94.9123	85.5249	TCAGTATCCTTT	TTTTCCTTAAGT	92.7301	85.5249
Med23	MED23	Both	protein coding	yes	ACAATATCCTTT	ATTGCCTTAATC	98.1063	75.7397	ATAATATCCTTT	ATTGCTTTAACT	99.7209	77.7923
E2f3	E2F3	Both	protein coding	yes	AAGATATCCTTT	ATTTCCTTAACG	94.6084	86.1025	AAGATATCCTTT	GATTCCTTGACA	99.1897	83.7179
Mapk14	MAPK14	Both	protein coding	yes	ACCGTATCCTTT	ATGCCCTTGACT	91.8938	76.2723	ACCGTATCCTTT	ATGCCCTTGACT	93.2829	76.2723
Suds3	SUDS3	Both	protein coding	yes	CTGATATCCATT	AGTTCTTTAACT	98.5823	81.9674	CAGATATCCATT	AGTCCTTTAACT	99.4687	74.0552
Chd4	CHD4	Both	protein coding	yes	AAAGTATCCTTG	TTTTCCTGAGCT	92.9181	71.1479	AAAGTATCCTTT	TTTTCCTGAGCA	93.1599	68.8379
Nop2	NOP2	Both	protein coding	yes	AGGATATCCTTT	ATTTCCTTAATG	92.4756	79.4165	AGGATATCCTTG	AGTTCCTTAACA	94.0151	88.6891
Nup107	NUP107	Both	protein coding	yes	TAAGTATCCTTC	CTTTCCTTAATT	92.4143	88.7471	TACGTATCCTTT	CTTTTCTTAACT	90.583	87.4774
Rfc5	RFC5	Both	protein coding	yes	AAAGTATCCTTT	CTCCCCTTAGCT	92.9181	69.3228	GAAGTATCCTTT	TTTGCCTTAACT	91.8846	91.15
Gtf2h3	GTF2H3	Both	protein coding	yes	GCTGTATCCTTG	TATTCCTTTATG	96.9442	67.4295	GCTGTATCCTTG	TATTCCTTAATG	98.7251	80.2069
Cep126	CEP126	Both	protein coding	yes	CCTGTATCCTTT	TTGTTCTTAACT	96.538	86.3892	CCTGTATCCTTC	TTGTTCTTAACT	98.7251	86.3892
Cep164	CEP164	Both	protein coding	yes	GGTGTATCCTTT	TTTTCCTTCACT	93.0009	86.1417	GTTGTATCCTTT	TTTTCCTTCACC	97.0704	83.6811
Zpr1	ZPR1	Both	protein coding	yes	TCCGTATCTTTC	ACTTCTTTAACT	72.8562	82.905	TACGTATCTTTT	ATTTCCTTAACT	74.1884	95.6742
Gar1	GAR1	Both	protein coding	yes	TTTGTATCCTTT	TTTTCCTTAATT	96.1344	93.3137	TCTGTATGCAGT	TATGTTTTAACA	66.0674	67.2408
Mapk10	MAPK10	Both	protein coding	yes	ACTGTATCCTTG	TTTCCCTTAACT	100	92.0945	ACTGTATCCTTG	TTTCCCTTAACT	100	92.0945
Tmem33	TMEM33	Both	protein coding	yes	CAAGTATCCTTT	CTTTCCTTAATG	89.4558	79.5301	CAAGTATCCTTT	TTTTCCTTAATT	91.8846	93.3137
5730455P16Rik	C17orf75	Both	protein coding	yes	GCTATATCCTTT	TCTTCCTTAAGA	88.1036	78.3073	GCTATATCCTTT	GCTTCCTTAAGA	89.2789	74.7729
Drg2	DRG2	Both	protein coding	yes	ACAGTATCCTTC	TTGCCCTTAATC	95.4162	76.8096	ACAGTATCCTTC	TTGCCCTTAATC	94.2949	76.8096
Gosr1	GOSR1	Both	protein coding	yes	CCAGTATCCTTT	ATGACCTTAACC	91.954	77.5735	CCAGTATCCTTT	ATGACCTTAATA	93.0198	72.6469
Rapgefl1	RAPGEFL1	Both	protein coding	yes	GTAATATCCTTT	TTTTACTTAACT	96.2126	83.2081	GTAATATCCTTT	TTTTTCTTAACT	98.1631	92.3234
Cul2	CUL2	Both	protein coding	yes	CTCGTATCCTTT	AGAACCTTAATA	85.0698	66.4609	CTCGTATCCTTT	AAAACCTTAATA	90.3535	67.2998
Smc3	SMC3	Both	protein coding	yes	AAAATATCCTTC	TTTCCCTTAGCC	96.0261	75.9088	AAAATATCTTTT	TTTTCCTTAGCC	66.7434	83.8209
Mapk8	MAPK8	Both	protein coding	yes	ATCGTATCCTTA	TTTTTCTTAGCT	88.532	79.1873	ATCGTATCCTTA	TTTTTCTTAGCT	91.6287	79.1873
Phyh	PHYH	Both	protein coding	yes	ATTGTATCCTTT	TTTTCCTTAATT	96.6383	93.3137	GTCGTATCCTTT	TTTGCCTTAATT	90.3535	84.4639
Hps1	HPS1	Both	protein coding	yes	GTCATATCCTCT	AGCCCCTTAACT	93.986	78.2265	GTCATATCCTGA	AGCACCTTAACT	97.9018	77.8158
Rapgef1	RAPGEF1	Both	protein coding	yes	CCGATATCCTTC	TGAACCTTAACC	98.5823	79.3918	CAGATATCCTTT	ATTTCTTTAACC	99.4687	82.2439
Tspan13	TSPAN13	Both	protein coding	yes	TTTGTATCCTTT	AAGTCCTTAACT	96.1344	86.0198	TTTGTATCCTTT	GTATCCTTAACT	96.7808	90.8436
Cep41	CEP41	Both	protein coding	yes	TACGTATCCTTT	GGAACCTTAACT	88.8918	78.3181	TATGTATCCTTT	GGAACCTTAACT	97.3	78.3181
Lsm5	LSM5	Both	protein coding	yes	TCAGTATCCTTT	ATTTTCTTAACA	94.9123	84.332	TCAGTATCCTTT	ATTTTCTTAACA	92.7301	84.332
Gars	GARS	Both	protein coding	yes	CCCATATCCTTT	GATTCCTTGACT	97.7735	86.5034	CCCATATCCTTT	GATTCCTTGACT	98.9283	86.5034
Lmbr1	LMBR1	Both	protein coding	yes	TTTGTATCCTTT	TTTTCCTTCATT	96.1344	79.2515	TTTGTATCCTTT	TTTTCCTTGATT	96.7808	88.9375
Wdr91	WDR91	Both	protein coding	yes	TGCATATCCTTT	TATTCTTTAACT	90.2875	87.4328	TGCATATCCTTT	TATTCTTTAACT	92.196	87.4328
Cfap69	CFAP69	Both	protein coding	yes	TTTGTATCCTTT	TATTTCCTAACA	96.1344	70.2798	CTTGTATCCTTT	TATTTCTTAACT	97.0704	87.4328
Crtc1	CRTC1	Both	protein coding	yes	CAGATATCCTTT	GTTCCCTTAACT	96.5021	88.5603	CAGATATCCTTT	GCCCCCTTAACT	99.4687	80.185
Tnpo2	TNPO2	Both	protein coding	yes	GATGTATCCTTC	AGTTCCTTAACA	94.4459	88.6891	GATGTATCCTTC	AGTCCCTTAACA	97.5896	80.7773
Babam1	BABAM1	Both	protein coding	yes	TCAGTATCCTTG	TTGTCCTTAACA	94.9123	91.5711	TCAGTATCCTTC	TTCTCCTTAGCA	92.7301	79.4915
Myh14	MYH14	Both	protein coding	yes	CCTGTATCCTCT	GGCTCCTTGACC	96.538	81.6802	CCTGTATCCTCT	AGCACCTTGACT	98.7251	73.6434
Hnrnpl	HNRNPL	Both	protein coding	yes	GGAATATCCTTT	GCTTCCTTAAGT	91.9996	77.5586	GGAATATCCTTT	CTTTCCTTAACT	92.4573	95.4334
Tusc3	TUSC3	Both	protein coding	yes	TGAGTATCCTTT	GTTTCCTTGACA	90.9692	89.5076	TGAGTATCCTTT	GCTTCCTTGACA	87.9847	85.0755
Dctn6	DCTN6	Both	protein coding	yes	GTCGTATCCTTT	TTGCACTTAACT	85.476	69.1772	GTTGTATCCTTT	ATTTACCTAACT	97.0704	63.4538
Ints10	INTS10	Both	protein coding	yes	CAAGTATCCTTC	TTGACCTGAATG	89.4558	56.6574	CAAGTATCCTTT	TTAACCTGAATC	91.8846	63.2427
Tsta3	TSTA3	Both	protein coding	yes	ACTGTATCCTTT	ATGGTCTTGACC	100	63.4333	ACCGTATCCTCT	GTGGCCTTGACA	93.2829	72.9662
Esrp1	ESRP1	Both	protein coding	yes	AAAGTATCCTTT	GTTTCCTTAACT	92.9181	96.4658	AGTGTATCCTTT	GTTTCCTTAATT	95.2548	89.5757
Myef2	MYEF2	Both	protein coding	yes	TTTGTATCCTGA	CTTTCCTTGACT	96.1344	90.9817	TTTGTATCCTGA	CTTTCCTTGACT	96.7808	90.9817
Spg11	SPG11	Both	protein coding	yes	TCTGTATCCTTG	ACTTCTTTAACT	99.4965	82.905	TCTGTATCCTTG	TTTCTTTTAACT	98.4355	74.0239
Oca2	OCA2	Both	protein coding	yes	ACTGTATCCAAA	TTCACCTTGATG	100	67.9442	ACTGTATCCAAA	TTCTCCTTGACA	100	89.0988
Tmem87a	TMEM87A	Both	protein coding	yes	TGGATATCCTTT	AATTCCTTGACT	91.0963	84.322	TGGATATCCTTC	AATTCCTTGACC	92.4573	81.8615
Ttc23	TTC23	Both	protein coding	yes	AAAGTATCCTTT	TTTTCCTGAACC	92.9181	84.0713	AAAGTATCCTTT	ATTTCCTGAACA	93.1599	78.0306
Vps35l	VPS35L	Both	protein coding	yes	ATTGTATCCTTT	TCTTCCTTAACA	96.6383	93.9528	ATTGTATCCTTT	TCTTCCTTAACA	98.3457	93.9528
Clcn7	CLCN7	Both	protein coding	yes	ACAGTATCCTCC	CTGTCCTTGACC	95.4162	82.5869	GCAGTATCCTTC	CCCTCCTTGATG	93.0198	66.9824
Usp10	USP10	Both	protein coding	yes	GCCGTATCCTTC	ATTTCCTTTACA	88.8377	80.3423	GCTGTATCCTTC	ATTTCCTTTACG	98.7251	74.3939
Taf1c	TAF1C	Both	protein coding	yes	TGTGTATCCTTT	CAGTCCTTAATC	95.5532	74.6945	TGCGTATCCTTT	TGATCCTTAGTG	86.9728	59.3559
Vac14	VAC14	Both	protein coding	yes	AAAGTATCCTTC	TGATCCTTACAT	92.9181	53.9061	AAAGTATCCTTT	CGCTCCTTACAT	93.1599	50.8525
Mapk3	MAPK3	Both	protein coding	yes	TGTGTATCCTTC	GGTCTCTGGAGT	95.5532	46.0827	TGTGTATCCTTC	GTCTGCGGAACC	93.6898	43.2595
Taf7l	TAF7L	Both	protein coding	yes	TCCGTATCCTTT	TTTTCCTTGACT	91.3899	95.8276	CCCGTATCCTTT	TTTTCCTTGACT	92.0079	95.8276
Sms	SMS	Both	protein coding	yes	ATTGTATCCTTT	TGTTCCTTGACT	96.6383	91.6182	ATTGTATCCTTT	TATTCCTTGACT	98.3457	90.0377
Magt1	MAGT1	Both	protein coding	yes	TCAGTATCCTTT	TTCTCCTTAAAC	94.9123	79.1213	TTAGTATCCTTT	TTCTCCTTAAAC	91.0758	79.1213
Slc25a14	SLC25A14	Both	protein coding	yes	ATTGTATCCTTT	TCTTCCATAACT	96.6383	79.1917	ATTGTATCCTTT	TCTTCCTTGACT	98.3457	91.3953
Cacna1f	CACNA1F	Both	protein coding	yes	GAAGTATCCTGC	GGGTCCTTAACT	89.8621	86.3222	ACTGTATCCTTG	GCAGCCTAAGCT	100	47.783
Usp14	USP14	Both	protein coding	yes	TACGTATCCTTT	CATTCCTTAATT	88.8918	85.2117	TACGTATCCTTA	TATTCCTTATCT	90.583	79.5106
E2f1	E2F1	Both	protein coding	yes	GCGATATCCTTG	TGGTCCTTGACT	94.7949	85.684	GCGATATCCTTG	TGGTCCTTGACT	97.3528	85.684
Crnkl1	CRNKL1	Both	protein coding	yes	GCTATATCCTTT	CTTTCCTTCACT	88.1036	81.296	GATATATCCTTT	ATTTCCTTAATT	89.5579	88.9879
Plcb4	PLCB4	Both	protein coding	yes	AAAGTATCCTAA	ATTTCCTTAATC	92.9181	84.9337	CAAGTATCCTTA	TTTTCCTTAATA	91.8846	91.0039
Rabggta	RABGGTA	Both	protein coding	yes	ACCGTATCCTTC	CTTTCCTTGACT	91.8938	90.9817	TGGGTATCCCAG	ATTTCCTTGACC	79.3531	87.6514
Tm9sf1	TM9SF1	Both	protein coding	yes	CAGGTATCCTCA	TTTCTCTTCACA	79.7595	67.774	CAGGTATCCTCC	CTTTTCTTCACA	83.253	70.8336
Brms1l	BRMS1L	Both	protein coding	yes	CAGATATCCTTT	TTGACCTTGACG	96.5021	72.8432	CAGATATCCTTT	TTGACCTTGACT	99.4687	81.5773
Pcnx	PCNX1	Both	protein coding	yes	CCCGTATCCTTC	TGTTCCTTAACT	88.4315	95.7906	CTCGTATCCTTC	GTGTCCTTAACT	90.3535	90.5316
Cgrrf1	CGRRF1	Both	protein coding	yes	TTTGTATCCTTT	TTTGCCTTTACA	96.1344	75.4506	TTTGTATCCTTT	TTTACCTTTACA	96.7808	77.7418
Pole2	POLE2	Both	protein coding	yes	GCTATATCCTTT	ATATCCTTGAGT	88.1036	70.0147	GCTATATCCTTC	TTTTCCTCAACT	89.2789	82.9288
Fkbp3	FKBP3	Both	protein coding	yes	CAAGTATCCTTT	TTTTCCTTGACC	89.4558	93.3668	CAAGTATCCTTT	TGTACCTTGACT	91.8846	83.3021
Polr3h	POLR3H	Both	protein coding	yes	GTTGTATCCTCT	GTGGCCTTGACG	93.5823	67.0178	GTTGTATCCTCC	GCTGCCTTGACC	97.0704	74.7932
Cacna1i	CACNA1I	Both	protein coding	yes	CCCATATCCTTT	TCTTCCTTGACT	97.7735	91.3953	CCCATATCCTCC	TTGTCCTTGACT	98.9283	89.8934
Myh9	MYH9	Both	protein coding	yes	CTTGTATCCTTA	CACTCTTTAACC	93.1761	72.3194	CTTGTATCCTTG	TGCTCCTTAATA	97.0704	82.1717
Ascc2	ASCC2	Both	protein coding	yes	CTTGTATCCTAC	GAACCCTTAACT	93.1761	77.1482	CTTGTATCCTTC	GACCCCTTAACA	97.0704	76.0417
Rhbdd3	RHBDD3	Both	protein coding	yes	CCTGTATCCTTT	TTCTCCTTGACC	96.538	89.4238	CCTGTATCCTTT	TTTTCCTTGACC	98.7251	93.3668
Dmc1	DMC1	Both	protein coding	yes	TTTGTAACCCTT	GCATCCTTAACC	64.2284	83.9508	TTTGTAACCTTT	GGATCCTTAATC	64.413	77.2833
Ccdc134	CCDC134	Both	protein coding	yes	TTTGTATCTCTT	AGCCCCTTAACT	77.6008	78.2265	TCTGTATCCTTT	AGCCCCTTAACT	98.4355	78.2265
Mapk1	MAPK1	Both	protein coding	yes	TGTGTATCCTTT	TTGACCTTAACC	95.5532	83.2891	TGTGTATCCTTT	TTTACCTTAACC	93.6898	89.2233
Derl3	DERL3	Both	protein coding	yes	CGTGTATCCTGG	ACTTCCTATGCC	92.5947	34.2229	CGTGTATCCTGC	ACTTCCTATACC	93.9794	58.4847
Zdhhc8	ZDHHC8	Both	protein coding	yes	CACGTATCCTTG	TTGGCCTTAACA	85.9334	82.7211	CACGTATCCTTG	TTGGCCTTAACG	90.8727	75.4597
Polr2e	POLR2E	Both	protein coding	yes	ATAGTATCCTTT	GCTTCCTTGACT	92.0545	87.8611	ATAGTATCCTTT	ATTTTCCTGACG	92.6405	60.2332
Cep170b	CEP170B	Both	protein coding	yes	ATGATATCCTTC	CTCTCCTTAACC	96.6886	88.7505	ACGATATCCTGC	TTCGCCTTAACA	98.9106	82.6639
Hnrnpm	HNRNPM	Both	protein coding	yes	TATGTATCCTTT	TATGCTTTAACA	96.9983	76.2727	TATGTATCCTTC	ATAGCCTTAATT	97.3	72.2073
Setd1a	SETD1A	Both	protein coding	yes	CAAATATCCTAA	TTTTCCTTAATG	97.9197	84.3758	CAAATATCCTGA	TCTTCCTTAACA	99.4687	93.9528
Ift74	IFT74	Both	protein coding	yes	AGTGTATCCTTT	TCCTCCTTAACT	96.0567	91.6247	AATGTATCCTTT	TCCCCCTTAACT	98.8649	83.7192
Srpk1	SRPK1	Both	protein coding	yes	CACGTATCCTTT	TTTTCCTTAATG	85.9334	84.3758	CACGTATCCTTT	CCCTCCTTAATG	90.8727	71.1548
Btaf1	BTAF1	Both	protein coding	yes	CCTGTATCCTTT	ATTTCCTTGATG	96.538	74.4878	CCTGTATCCTTT	ATTTCCTTAATC	98.7251	84.9337
Cdc45	CDC45	Both	protein coding	yes	TGAGTATCTTTG	TATTCCTTGACC	72.4355	87.5771	TGAGTATCCTTG	TGCTCCTTGACT	87.9847	87.6752
Capn3	CAPN3	Both	protein coding	yes	GATGTATCCTTC	TGGTCCTTACAT	94.4459	55.7179	GATGTATCCTTC	GTAGCCCTGACC	97.5896	60.135
Zc3hc1	ZC3HC1	Both	protein coding	yes	TCTATATCCTTT	TTTTCCTTAACC	88.6181	97.5395	TCTATATCCTTT	TTTTTCTTAACA	89.2789	89.5378
Rapgef4	RAPGEF4	Both	protein coding	yes	CCAATATCCTTT	GTTTCCTTGACT	100	92.2934	CCAATATCCTTT	TCTTCCTTGACT	99.1897	91.3953
Maea	MAEA	Both	protein coding	yes	ACCGTATCCTTC	CTTTCCTTAATC	91.8938	85.8034	ACCGTATCCTAC	CCTTCCTTGACC	93.2829	84.0888
Ccnk	CCNK	Both	protein coding	yes	GTTGTATCCTGA	AAAGCCTTAACC	93.5823	70.9599	GCTGTATCCTGA	GAGTCCTTAACC	98.7251	82.2811
Slc8b1	SLC8B1	Both	protein coding	yes	GCAGTATCCTTT	ATCCCCTTGACA	92.3603	75.4778	TCAGTATCCTTT	GCTTCCTGAGCT	92.7301	63.5245
4930402H24Rik	C20orf194	Both	protein coding	yes	CACGTATCCTTG	ACTTCCTTAACC	85.9334	87.5389	CACGTATCCTTG	TCTTCCTTAATG	90.8727	80.0052
Dock3	DOCK3	Both	protein coding	yes	AGTGTATCTTTT	TTCTCCTTCACT	77.5232	82.1987	AGTGTATCCTTT	TTCTCCTTCACT	95.2548	82.1987
Ddx18	DDX18	Both	protein coding	yes	TGAGTATCCTTT	GCCTCCTTAACA	90.9692	85.3049	TGAGTATCCTTT	ATTTCCTTAATG	87.9847	79.4165
Alg6	ALG6	Both	protein coding	yes	TCAGTATCCTTT	ATTTCCTTGACA	94.9123	87.3264	TCAGTATCCTTT	ATTTCCTTGACA	92.7301	87.3264
Nlk	NLK	Both	protein coding	yes	AATGTATCCTAA	ATCTCCTTAACT	97.5022	90.3413	AATGTATCCTAA	CTCTCCTTAACT	98.8649	91.2111
Ipo11	IPO11	Both	protein coding	yes	TAAATATCCTTC	TATTCCTTAACT	94.6468	96.4647	TAAATATCCTTC	TATTCCTTAACT	97.6319	96.4647
Wdfy1	WDFY1	Both	protein coding	yes	GCAGTATCCTTC	CTTTCCTTGACT	92.3603	90.9817	GCAGTATCCTTC	ACATCCTTGACT	93.0198	80.0575
Eif3i	EIF3I	Both	protein coding	yes	ACTGTATCCTTT	TGTTTCTTAACA	100	85.3284	ACTGTATCCTTA	TATTTCTTAACA	100	85.1227
Hal	HAL	Both	protein coding	yes	CCTGTATCCTTT	TGCTCCTTTACC	96.538	78.2305	CCTGTATCTTTT	CAAGCCTTAACC	82.3303	70.7191
Smap2	SMAP2	Both	protein coding	yes	CCCGTATCTTTT	TCATCCTTAATA	69.8978	80.2699	CCCGTATCTTTT	TCATCCTTAATA	75.6132	80.2699
Oxct1	OXCT1	Both	protein coding	yes	ACGGTATCCTTT	TTCCCCTTAACT	85.7199	88.1515	ATGGTATCCTTT	TGGACCTTAACA	84.009	78.984
Tnpo1	TNPO1	Both	protein coding	yes	CAAGTATCCTTG	GTTTCCTTAACC	89.4558	94.005	CAAGTATCCTTT	GTTTCCTTAACT	91.8846	96.4658
Ccnt2	CCNT2	Both	protein coding	yes	TGTGTATCCTTT	ATTTTCTAAACG	95.5532	60.1234	TGTGTATCCTTT	ATTTCCTAAATA	93.6898	69.6066
Cacna1s	CACNA1S	Both	protein coding	yes	GAAGTATCCTTT	CTCTCCTTAACC	89.8621	88.7505	ACTGTATCCTCT	GGCTCCTTAGCT	100	73.2403
Ap4e1	AP4E1	Both	protein coding	yes	GAAATATCCTTT	TTGTTCTTAACT	94.1324	86.3892	GAAATATCCTTT	TTGTTCTTAACA	97.6319	83.6036
Rabl2	RABL2B	Both	protein coding	yes	ATTGTATCCTTA	TGCTCCTTAACC	96.6383	89.3868	CTTGTATCCTTC	TGCTCCTTAACC	97.0704	89.3868
Rapgef3	RAPGEF3	Both	protein coding	yes	CCAATATCCTTC	GTTCCCTTGACC	100	81.9271	CCAATATCCTTC	GTTCCCTTGACT	99.1897	84.3879
Xrcc5	XRCC5	Both	protein coding	yes	ACTGTATCCTTT	CAATCCTTAACT	100	83.9673	ACTGTATCCTTT	CTATCCTTAACT	100	89.5319
Araf	ARAF	Both	protein coding	yes	ACAGTATCTACC	TGGCCCTTGACC	76.8825	75.3179	ACAGTATCTATC	TGGTCCTTGACC	77.9003	83.2235
Exosc5	EXOSC5	Both	protein coding	yes	TCTGTATCCTTT	CTCTCCTTAACC	99.4965	88.7505	TCTGTATCCTTT	AGAAACTTAACC	98.4355	56.3136
Actl6b	ACTL6B	Both	protein coding	yes	AGCGTATCCTAC	GATTCTTTGACT	87.9506	75.8621	CGCGTATCCTCT	GTCTCTTTGACT	87.2625	77.7088
Kifap3	KIFAP3	Both	protein coding	yes	CTGATATCCTTT	CAATCCTTAACT	98.5823	83.9673	CACGTATCCTTT	GTTTCTTTAACC	90.8727	83.3637
Eif4g3	EIF4G3	Both	protein coding	yes	ACAGTATCCTTT	TTTTCCTTAACT	95.4162	100	ACAGTATCCTTT	TTATCCTTAACT	94.2949	94.3778
Sri	SRI	Both	protein coding	yes	GATGTATCCTTT	CCATCCTTGATT	94.4459	74.0372	GATGTATCCTTT	TAATCCTTGATT	97.5896	77.5254
Eed	EED	Both	protein coding	yes	GATGTATCCTTT	TGTTTCTTAACT	94.4459	88.114	GATGTATCCTTT	TGTTTCTTAACT	97.5896	88.114
Ppp2r2c	PPP2R2C	Both	protein coding	yes	TCAGTATCCTTG	GTTTCCTTGACC	94.9123	89.8326	TCAGTATCCTTC	CCTTCCTTGACC	92.7301	84.0888
Llgl2	LLGL2	Both	protein coding	yes	GCTGTATCCTTT	TTTTCCTGAGCC	96.9442	66.7496	GCTGTATCCTCC	CTTTCCTGAGCC	98.7251	62.1829
Ap1m1	AP1M1	Both	protein coding	yes	ACCGTATCCCTG	AGCTCCTTGACT	91.8938	81.9596	ATCGTATCCCTT	TGCTCCTTAACT	91.6287	91.8476
Derl2	DERL2	Both	protein coding	yes	ACTGTATCCTTC	TTTCCCTTAATG	100	76.4704	ACCGTATCCTTC	TTTTCCTTAATG	93.2829	84.3758
Speg	SPEG	Both	protein coding	yes	GCTGTATCCTGG	TACTCCTTGACT	96.9442	86.0947	GCTGTATCCTGG	TTCTCCTTGATC	98.7251	82.5337
Vash1	VASH1	Both	protein coding	yes	GCAGTATCCTCT	AAGTCCTTAACC	92.3603	81.6215	GCAGTATCCTCT	AAGCCCTTAACC	93.0198	73.7095
Wdr1	WDR1	Both	protein coding	yes	TCAATATCCTTT	TTCTCCTTAATC	96.7271	86.7061	TTAATATCCTTT	TTTTCCTTAACC	98.1631	97.5395
Ufd1	UFD1	Both	protein coding	yes	GGTGTATCCTTT	GTTACCTTGACA	93.0009	81.1914	CGTGTATCTTTT	GTTGCCTTGACA	77.5849	78.9003
Hdhd5	HDHD5	Both	protein coding	yes	AGCGTATCCTTT	GCTTCCCTGATC	87.9506	65.0422	GGGGTATCCTTT	ACTTCCTGAGCT	79.6428	63.085
Pigb	PIGB	Both	protein coding	yes	CAGATATCCTTT	TAATCCTTAATA	96.5021	79.5378	CAAATATCCTTT	TACTCCTTAATG	99.4687	74.643
Vps35	VPS35	Both	protein coding	yes	TTTGTATCCTTT	TAATCCTTAATC	96.1344	79.2372	TTTGTATCTTTT	TAGTCCTTAATC	80.3863	79.2613
Ift80	IFT80	Both	protein coding	yes	AGCATATCCTTT	ATCTCCTTGACA	91.6667	83.3831	AGCATATCCTTT	GTCTCTTTAACA	93.7538	79.0957
Rasgrp2	RASGRP2	Both	protein coding	yes	CTTATATCCTTG	TTGCCCTTAACC	91.8911	83.6998	CATATATCCTTC	GCCTCCTTAACC	91.3948	85.63
Ip6k2	IP6K2	Both	protein coding	yes	ACAGTATCCTTT	TTGCCCTTAACC	95.4162	83.6998	ACAGTATCCTTT	TTATTCTTAACT	94.2949	86.7012
Eml1	EML1	Both	protein coding	yes	GGTGTATCCTTT	TTCATCTTGACA	93.0009	73.1061	GGTGTATCCTTT	TTTATCTTGACA	93.9794	77.049
Slc9a7	SLC9A7	Both	protein coding	yes	TAAGTATCCTTT	TTTTCCTTAATT	92.4143	93.3137	CTAATATCCTTT	GGGTCCTTGACA	100	79.3639
Ipo5	IPO5	Both	protein coding	yes	ATGATATCCTTC	ATTTCCTTAACG	96.6886	86.1025	ATGATATCCTAC	GGTTCCTTAACA	99.7209	89.4708
Sbno2	SBNO2	Both	protein coding	yes	GTGGTATCCTGC	AACTCCTTAACC	79.3021	82.0909	GTCGTATCCTGC	TACTCCTTAACC	90.3535	87.8065
Tmem161a	TMEM161A	Both	protein coding	yes	TCTGTATCCTTC	GCTTTCTTAACC	99.4965	81.8963	CATGTATCCTTC	GCCTCCTTAGCT	97.5896	74.1781
Taf2	TAF2	Both	protein coding	yes	GGTGTATCCTTT	ATTTCCTTTACA	93.0009	80.3423	GGTGTATCCTTT	CTTTCCTTTACA	93.9794	81.212
Cul1	CUL1	Both	protein coding	yes	CACGTATCCTCT	CTTTCCTTAACT	85.9334	95.4334	CACGTATCCTCC	GTTTCCTTAACT	90.8727	96.4658
Spo11	SPO11	Both	protein coding	yes	AGCGTATCCTTT	TCAGCCTTAACA	87.9506	77.1723	GGAGTATCCTTT	TCAGCCTTAACT	88.2744	79.4824
Cyba	CYBA	Both	protein coding	yes	TATGTATCCTTC	CTTTCCTTAACC	96.9983	92.6935	CATGTATCCTTC	TGTTCCTTAACC	97.5896	93.3301
Mapk9	MAPK9	Both	protein coding	yes	ACCGTATCCTTC	TTTTCCTCAAGA	91.8938	64.9889	ACCGTATCCTTC	TTTTCCTCAAGA	93.2829	64.9889
D430042O09Rik	KIAA0556	Both	protein coding	yes	GCTGTATCCTTC	TCTTCCTTAATC	96.9442	86.2171	ACAGTATCCTTT	GCAACTTAGACG	94.2949	39.5535
Trit1	TRIT1	Both	protein coding	yes	CTGATATCCTTA	TCTTTCTTAATG	98.5823	72.2671	CTGATATCCTTA	TCTTTCTTAATG	100	72.2671
Lsg1	LSG1	Both	protein coding	yes	CTAATATCCTTT	AATTCCTTGACA	100	81.5365	CTAATATCCTTT	GATTCCCTGACA	100	70.2496
Pqlc2	PQLC2	Both	protein coding	yes	ATCGTATCCTTC	AGTACCTTAACA	88.532	80.7773	ATCGTATCCTTC	TTGGCCTTAACG	91.6287	75.4597
Edc4	EDC4	Both	protein coding	yes	TCAGTATCCATT	TGAGCCTTAACT	94.9123	79.5612	AACGTATCCTTG	CGTTCCTTAGCT	92.1478	78.9775
Usp2	USP2	Both	protein coding	yes	TCCGTATCCTTG	CTCTCCTTGACT	91.3899	87.0387	TCCGTATCCTTA	CTATCCTTGACT	91.7182	85.3595
Zcchc8	ZCCHC8	Both	protein coding	yes	CAAGTATCCTAC	TATTCCTTAATA	89.4558	87.4685	CAAGTATCCTAC	TATTCCTTAATA	91.8846	87.4685
Ift88	IFT88	Both	protein coding	yes	CATGTATCTCAC	GATTTCTTAACT	75.506	83.5465	TATGTATCTTAT	TTTTCCTTAACT	80.9055	100
Nup160	NUP160	Both	protein coding	yes	TTTGTATCCTTT	AATTCCTTAATA	96.1344	83.1427	TTTGTATCCTTT	ATATCCTTAACC	96.7808	86.2017
Vezt	VEZT	Both	protein coding	yes	AAAATATCCTTT	ACGGCCTTAACC	96.0261	72.5699	AAAATATCCTTT	ATTGCCTTAACC	99.1897	82.426
Ccdc28a	CCDC28A	Both	protein coding	yes	TATGTATCCTTT	CTCTTCTTAACT	96.9983	83.5344	CATGTATCCTTT	ATCTTCTTAACT	97.5896	82.6647
Capn1	CAPN1	Both	protein coding	yes	GATGTATCCTTC	TCCTTCTTAACA	94.4459	81.1625	GATGTATCCTTC	TCCTTCTTAACG	97.5896	75.2141
Pola2	POLA2	Both	protein coding	yes	GCTGTATCCTTT	CTCTCCTTGACC	96.9442	84.5781	GCTGTATCCTTT	TTTTTCTTAACC	98.7251	89.8629
Psmc4	PSMC4	Both	protein coding	yes	ACTGTATCCTTC	GTTTCTTTAACT	100	87.0816	ACTGTATCCTGC	GTTTCCTTAACT	100	96.4658
Mbtps2	MBTPS2	Both	protein coding	yes	CAAGTATCCTTT	AGCTCCTTAACT	89.4558	86.1319	CAAGTATCCTTT	GGTTCCTTAACT	91.8846	92.2564
Ppp5c	PPP5C	Both	protein coding	yes	TATGTATCCTCA	GCTTCCTTAACA	96.9983	90.0665	TATGTATCCTTC	TTTTCCTCAGCA	97.3	68.8379
Clcn6	CLCN6	Both	protein coding	yes	CGTGTATCCTTT	TTTTCCTTGACT	92.5947	95.8276	CATGTATCCTTT	GTTTCCTTAACC	97.5896	94.005
Zfp207	ZNF207	Both	protein coding	yes	CTGGTATCCTTT	TTAACCTTAATG	78.8959	70.4375	CTGGTATCCTTT	TGTGCCTTAACA	82.7338	84.1652
Baz1b	BAZ1B	Both	protein coding	yes	GGAGTATCCTTT	TTTTCCTGAGCC	88.417	66.7496	GGAGTATCCTTT	TTTTCCTGAACT	88.2744	86.5318
Mlxipl	MLXIPL	Both	protein coding	yes	GTGGTATCCTTA	GGCTCCTTGACT	79.3021	84.1407	GTGGTATCCTCC	AGCTCCTTGACC	82.7338	79.4988
E2f2	E2F2	Both	protein coding	yes	GAAATATCCTTT	CTTTTCTTAACT	94.1324	87.4774	GAGATATCCTCC	CTTTTCTTGACT	97.6319	83.3051
Cramp1l	CRAMP1	Both	protein coding	yes	ATTGTATCTTTT	TGCTCCTTGACA	78.1046	84.8894	GTTGTATCCTTT	CCTTCCTTGACG	97.0704	77.8155
Cacna2d2	CACNA2D2	Both	protein coding	yes	ACTGTATCCTGC	GCCTCCTTGACT	100	83.9181	ACTGTATCCTGC	GCCTCCTTGACT	100	83.9181
Scn4a	SCN4A	Both	protein coding	yes	CGCATATCCTGC	CTTTCCTTGACC	93.5604	88.5211	TGCATATCCTGC	CTTTCCTTGACC	92.196	88.5211
Cacna1g	CACNA1G	Both	protein coding	yes	CCCATATCCTTC	GTTTCCTTGACA	97.7735	89.5076	CCCATATCCTTC	GTTTCCTTGACT	98.9283	92.2934
Ybx2	YBX2	Both	protein coding	yes	CAGGTATCCGAG	ACCCCCTTAACA	79.7595	75.2973	CAGGTATCCAAG	CCTTCCTTAACG	83.253	82.1246
Rhbdd2	RHBDD2	Both	protein coding	yes	CCTGTATCCTTC	TTTTACTTAATA	96.538	74.212	CCTGTATCCTTC	TTTCACTTAACA	98.7251	72.9861
Upf1	UPF1	Both	protein coding	yes	ATAGTATCCTTT	ACTGACTTAACT	92.0545	66.2954	ATAGTATCCTTC	GCAAACTTAACT	92.6405	60.7327
Aox4		MouseOnly	protein coding	no	TTCGTATCCTTT	TTTTCCTTGACT	88.0282	95.8276
Grid2ip		MouseOnly	protein coding	yes	GCTGTATCCTCT	GTTTCCTTGACC	96.9442	89.8326
Utrn		MouseOnly	protein coding	yes	AAGGTATCCAAG	TTCTTCTTCATT	83.2218	67.6318
Rfx6		MouseOnly	protein coding	yes	TTGGTATCCAGT	TTCTCCTGTACA	81.8543	68.6466
Tsen54		MouseOnly	protein coding	yes	CAGGTATCCCTT	CCTTCCTCAACA	79.7595	72.3149
Ap4s1		MouseOnly	protein coding	yes	GATGTATCCTTT	ATTTCCTTAATG	94.4459	79.4165
Txndc15		MouseOnly	protein coding	yes	CAGGTATCCTTG	TCTAACTTAACT	79.7595	71.5591
Rai14		MouseOnly	protein coding	yes	AAGGTATCCCCT	AATTCCTTAACT	83.2218	92.1388
4930447A16Rik		MouseOnly	protein coding	no	TGTGTATCCTAC	CTGGCTTTAATC	95.5532	60.3479
Tmem30c		MouseOnly	protein coding	no	ACAGTATCCTCC	AGGTCCTTAACA	95.4162	82.5703
Zfp523		MouseOnly	protein coding	yes	ACGGTATCCCTG	TTGTTTTTGATG	85.7199	55.9513
Ilkap		MouseOnly	protein coding	yes	CAGGTATCCAGG	ATTCCCTTCATT	79.7595	65.6305
Nuf2		MouseOnly	protein coding	yes	ACGGTATCCGTG	ATTATTATAACA	85.7199	50.3168
Sass6		MouseOnly	protein coding	yes	GAGGTATCCCGT	CTTCCCCTAACC	80.1658	71.3199
Ccdc28b		MouseOnly	protein coding	yes	CATGTATCCTTT	CAGTCCTTGACT	94.0397	79.2578
Gbp9		MouseOnly	protein coding	no	GCAGTATCCTTC	TTTTCCTTAGCC	92.3603	83.8209
Herc3		MouseOnly	protein coding	yes	AAGGTATCCCTG	TTGTTCTTCACC	83.2218	70.0702
2610002M06Rik		MouseOnly	protein coding	no	AGAGTATCCTTT	ATAACCTTAACC	91.473	77.8855
Lrrfip2		MouseOnly	protein coding	yes	AAGGTATCCACT	CTTTTCTTAATA	83.2218	77.8018
Fam160b1		MouseOnly	protein coding	yes	CAGGTATCCATT	TTTTTTTTGACA	79.7595	74.724
Atm		MouseOnly	protein coding	yes	CAGGTATCCTCT	TTTTCCTTGAAG	79.7595	72.6185
Gbp8		MouseOnly	protein coding	no	ACAGTATCCTTC	TTTTTCTTAGCC	95.4162	74.7889
Mitf		MouseOnly	protein coding	yes	CAGGTATCCACC	TCTTCCTTAACT	79.7595	96.2629
Rfx7		MouseOnly	protein coding	yes	TAAATATCCTTT	TCAACCTTAACT	94.6468	81.6294
Smarce1		MouseOnly	protein coding	yes	AGGGTATCCGTT	GTGTTCTTCACA	81.7767	66.211
Pcid2		MouseOnly	protein coding	yes	CCAATATCCTTT	CTTTCCTTAACA	100	93.1233
Gbp7		MouseOnly	protein coding	no	GCAGTATCCTTC	TATTCCTTAGCT	92.3603	84.6838
Gbp2b		MouseOnly	protein coding	no	GCAGTATCCTTT	GTTTTCTTAACT	92.3603	88.7892
BC055324		MouseOnly	protein coding	yes	CTCATATCCTTG	TATTCCTTAATT	97.7735	89.7786
Fbxo2		MouseOnly	protein coding	yes	CAGGTATCCGCT	CTTTCCCTTACT	79.7595	70.5295
Fbxo38		MouseOnly	protein coding	yes	CAGGTATCCATT	TTTTCTTTAATT	79.7595	84.2818
Disc1		MouseOnly	protein coding	yes	TTCATATCCTTT	TGCTCCTTAACA	94.5005	89.0618
Cage1		MouseOnly	protein coding	yes	CAGGTATCCATG	GGTCCTTTGACT	79.7595	69.5371
Rbm33		MouseOnly	protein coding	yes	CAGGTATCCTCT	TTTGTGTTAACT	79.7595	65.3263
Cyp4f16		MouseOnly	protein coding	no	CAGGTATCCATT	TCCTCCATGACA	79.7595	66.9162
BC051142		MouseOnly	protein coding	yes	TCTGTATCCAAC	GTGTCCTTACAT	99.4965	56.5064
Ccdc154		MouseOnly	protein coding	yes	ACGGTATCCCTT	CTGCCTGTGATT	85.7199	44.1401
Olfr1505		MouseOnly	protein coding	yes	CAGGTATCCTTG	CTTATCTTTACA	79.7595	65.2193
Cyp4f37		MouseOnly	protein coding	yes	CAGGTATCCATT	TCCTCCATGACA	79.7595	66.9162
Aox3		MouseOnly	protein coding	no	TCAGTATCCTTT	TCTTCCTTAACC	94.9123	93.1072
Flnc		MouseOnly	protein coding	yes	CAGGTATCCTTC	TGTTCTTTTACA	79.7595	71.2072
Smim9		MouseOnly	protein coding	yes	TGAGTATTCTTT	TGTTCCTTAACA	63.4658	93.0152
S100a16		MouseOnly	protein coding	yes	ACGGTATCCCCA	CCAAGCTTTACT	85.7199	48.7507
Arfip1		MouseOnly	protein coding	yes	CAGGTATCCACT	TTGTCTTTTATT	79.7595	65.3778
Ttll9		MouseOnly	protein coding	yes	ACTGTATCCTCC	TAGCCCTTGACC	100	73.7375
Bpifa6		MouseOnly	protein coding	no	CAAGTATCCTTC	ACCTCCTTAACC	89.4558	83.4485
Gbp4		MouseOnly	protein coding	no	GCAGTATCCTTC	TTTTCCTTAGCC	92.3603	83.8209
Gm15363		MouseOnly	unprocessed pseudogene	no	GTTGTATCCTTT	GGTGCCTTAACA	93.5823	80.2788
Gm11632		MouseOnly	processed transcript	no	AAAGTATCCCTC	CATGCCTTGACT	92.9181	74.5847
Gm13417		MouseOnly	lincRNA	no	CTTGTATCCTTT	GTTCCCTTAACC	93.1761	86.0995
Gm15271		MouseOnly	lincRNA	no	TCTGTCTCCCAC	GTGCTCTTACCC	67.5902	51.6983
Gm11638		MouseOnly	processed transcript	no	CCCGTATCCTTT	GTTTTCTTAATA	88.4315	79.1132
Gm12784		MouseOnly	lincRNA	no	CCTGTATCCTTT	AAAGCCTTAACT	96.538	75.3582
Gm16618		MouseOnly	antisense	no	TTGGTATCCTTT	TTTTCCTTAATT	81.8543	93.3137
0610040F04Rik		MouseOnly	antisense	no	CATGTATCCTTT	GTTTTCCTATCA	94.0397	50.7464
Gm15457		MouseOnly	antisense	no	GACGTATCCTAT	GCATCCTTGACT	86.3396	82.2389
Gm16332		MouseOnly	unprocessed pseudogene	no	TCAGTATCTGTG	TTTTGCTTAACT	76.3787	83.2081
Gm4450		MouseOnly	protein coding	yes	TCTGTATCCTTT	AATTCCTTGACC	99.4965	81.8615
Gbp11		MouseOnly	polymorphic pseudogene	no	GCAGTATCCTTC	TTTTCCTTAGCC	92.3603	83.8209
Tmem181c-ps		MouseOnly	unprocessed pseudogene	no	ACTATATCCTTG	TCTCCCTTGACC	89.9973	81.0293
Gm10681		MouseOnly	protein coding	yes	TCTGTATCCTTT	AATTCCTTGACC	99.4965	81.8615
Gm21985		MouseOnly	protein coding	no	ACTGTATCCTTT	CTTGCCTTAACT	100	86.5834
Tmem181b-ps		MouseOnly	transcribed unprocessed pseudogene	no	ACTATATCCTTG	TCTCCCTTGACC	89.9973	81.0293
A630075F10Rik		MouseOnly	lincRNA	no	TGTGTATCCTTT	TTCTTCTTGACT	95.5532	84.2077
Gm17249		MouseOnly	bidirectional promoter lncRNA	no	CCAGTATCCCCA	TATACCTTAACA	91.954	86.2425
1110028F18Rik		MouseOnly	lincRNA	no	CCTGTATCCTTT	TTGTCCTTAATA	96.538	84.8848
1700001D01Rik		MouseOnly	antisense	no	GTTGTATCCTTT	TAACCCATGACT	93.5823	58.7596
Gm28906		MouseOnly	processed pseudogene	no	AATGTATCCTTA	CTCACCCAAACA	97.5022	49.2014
1700074H08Rik		MouseOnly	lincRNA	no	CATGTATCCATG	AACTTCTTGACA	94.0397	69.9168
Gm18356		MouseOnly	unprocessed pseudogene	no	CATATATCCAGA	GTCCTTTTCACT	89.8108	52.441
1700023F02Rik		MouseOnly	lincRNA	no	CAGGTATCCCAG	TTCTCTTTAAGA	79.7595	68.1549
Gm4319		MouseOnly	lincRNA	no	AATGTATCCTTT	GGGTCCTTAGTA	97.5022	64.5427
Gbp10		MouseOnly	protein coding	no	GCAGTATCCTTC	TTTTCCTTAGCC	92.3603	83.8209
Gm34728		MouseOnly	lincRNA	no	CTTGTATCCACG	TTTTCTTCTACT	93.1761	60.4517
Gm38404		MouseOnly	lincRNA	no	CTTGTATCCTTC	CTGTCCTTAATC	93.1761	79.8692
Klk1b12-ps		MouseOnly	unprocessed pseudogene	no	AGTGTCTCCCTA	TCTGCCTTAATT	64.1508	80.7268
1700047G07Rik		MouseOnly	lincRNA	no	CCTGTATCCTGG	ATTTCCTTGATT	96.538	83.2218
Gm49446		MouseOnly	lincRNA	no	TGTGTATCCTTT	TTTCCTTTGACT	95.5532	77.2809
Gm34794		MouseOnly	lincRNA	no	GCTGTATCCTTT	TTTTCCATCACT	96.9442	68.3912
Gm49507		MouseOnly	lincRNA	no	TCTGTTTCCACG	GTCTGCCTAGCT	67.5902	46.3463
	LAMB4	HumanOnly	protein coding	no					CAGGTATCCTTT	CATGCCTTAATG	83.253	66.7904
	STX10	HumanOnly	protein coding	no					TCGATATCCTGG	TGACCCTTGACT	97.3528	78.0906
	GBP1	HumanOnly	protein coding	no					GTAGTATCCTTT	ATTTCCTTAGTT	91.3654	77.207
	RNF175	HumanOnly	protein coding	no					TGTGTATCCTTT	GCCTCCCTAACA	93.6898	71.8367
	RAB41	HumanOnly	protein coding	no					GGAGTATCCTTT	GCTTCCTTGACA	88.2744	85.0755
	GBP4	HumanOnly	protein coding	no					GCAGTATCCTTC	CCTTCCTTAGCT	93.0198	79.9154
	TSPY2	HumanOnly	protein coding	no					GTTGTATCCTTC	GTCTCTTTGACC	97.0704	75.2483
	GBP7	HumanOnly	protein coding	no					GCAGTATCCTTC	CCTTCCTTAGCT	93.0198	79.9154
	TSPY3	HumanOnly	protein coding	no					GTTGTATCCTTC	GTCTCTTTGACC	97.0704	75.2483
	TSPY8	HumanOnly	protein coding	no					GTTGTATCCTTC	GTCTCTTTGACC	97.0704	75.2483
	TSPY4	HumanOnly	protein coding	no					GTTGTATCCTTC	GTCTCTTTGACC	97.0704	75.2483
	TSPY10	HumanOnly	protein coding	no					GTTGTATCCTTC	GTCTCTTTGACC	97.0704	75.2483
	NAIP	HumanOnly	protein coding	no					TCTGTATCCTTT	GTGTCCTTAACC	98.4355	88.071
	TSPY1	HumanOnly	protein coding	no					GTTGTATCCTTC	GTCTCTTTGACC	97.0704	75.2483
	GBP1P1	HumanOnly	transcribed unprocessed pseudogene	no					GCAGTATCCTTT	ATTTCTTTAGTT	93.0198	68.1751
	AC012157.1	HumanOnly	antisense	no					ACAGTAGCCAGC	CATTTCCTAACC	61.927	65.759
	AC109780.1	HumanOnly	unprocessed pseudogene	no					TGAGTCTCCACT	TTTTCCTCACCT	55.6168	65.9747
	RPS23P9	HumanOnly	unprocessed pseudogene	no					TCTGTATCAGGG	GGGTCCCTGACT	75.2003	68.6815
	AC244033.2	HumanOnly	bidirectional promoter lncRNA	no					CCTATATCCTTT	TTGTTCTTACTA	91.1157	58.8988
	AC073115.1	HumanOnly	lincRNA	no					AAGGTATCCAAT	TTTTCTTTAAAA	84.5281	72.1237
	CR589904.1	HumanOnly	transcribed unitary pseudogene	no					TAGGTATCCTTA	CTTTTTTTAACA	82.9633	75.0593
	AL136181.1	HumanOnly	antisense	no					GCTGTATCCTCA	TTTTCCTTTATA	98.7251	79.1678
	AL390294.1	HumanOnly	lincRNA	no					CTTGTATCCTTA	CTGTCCTATATA	97.0704	50.6373
	AP001085.1	HumanOnly	sense intronic	no					AAGGTATCCTTG	CAAACCTTAACT	84.5281	76.0552
	AP000820.1	HumanOnly	lincRNA	no					ACGGTATCCATG	TTTTCATTCATC	85.6633	59.1656
	AC118942.1	HumanOnly	transcribed unprocessed pseudogene	no					AACATATCTCGT	TATCTTTTCACA	66.4821	51.3429
	TFP1	HumanOnly	transcribed unprocessed pseudogene	no					CAGGTATCCCCA	TCTTCCTTCACC	83.253	79.2488
	OR8G7P	HumanOnly	unprocessed pseudogene	no					TATGTATCTTTA	TGTTCATCAGCT	80.9055	49.783
	AC084879.1	HumanOnly	transcribed unitary pseudogene	no					CTAATATCCTTG	AATTCCTTAACC	100	87.7406
	SMPD4P2	HumanOnly	unprocessed pseudogene	no					TGAGTATCCTTT	TTGCCCCTGAGG	87.9847	46.2897
	AL352979.2	HumanOnly	antisense	no					GCTGTATCCATG	TCCCATTCAACT	98.7251	42.5365
	AC022872.1	HumanOnly	antisense	no					ATTGTATCCTTT	CTATCCTTAAAC	98.3457	72.5963
	SPATA31E2P	HumanOnly	unprocessed pseudogene	no					TCTGTCTCCTTA	CTGGCTGCAGCT	66.0674	33.3251
	EFL1P1	HumanOnly	transcribed unprocessed pseudogene	no					TTGGTATCCTTT	GAGTCCTAAACA	82.4442	67.0781
	CATSPER2P1	HumanOnly	transcribed unprocessed pseudogene	no					AGTGTATCCTTT	GCTTCCTTAACT	95.2548	92.3766
	TMEM231P1	HumanOnly	transcribed unprocessed pseudogene	no					ATCATATCCTTT	AACTCTTTAACT	99.4596	76.6892
	AC009081.1	HumanOnly	lincRNA	no					CAAGTATCCTTT	TATTCATTGACA	91.8846	69.6267
	VPS35P1	HumanOnly	unprocessed pseudogene	no					TTTGTATCTTTT	TAGTCCTTAATC	80.3863	79.2613
	PDPK2P	HumanOnly	transcribed unprocessed pseudogene	no					TGTGTATCCTTT	ACTTCCTTAACT	93.6898	91.9371
	AC005208.1	HumanOnly	antisense	no					CAAGTATCTTTC	TTATCCTTGACT	75.4899	90.2054
	NBR2	HumanOnly	bidirectional promoter lncRNA	no					TTTGTATCCTTT	TATTCTTTAATA	96.7808	78.4364
	AC015911.3	HumanOnly	sense intronic	no					ATTGTATCCACT	CTTGCTTTTACC	98.3457	60.2885
	LINC01915	HumanOnly	lincRNA	no					TTTGTATCCTTT	TGAACTTTCACT	96.7808	57.3527
	AC063977.5	HumanOnly	transcribed unprocessed pseudogene	no					TGAGTATCCAGG	CTTCCCTCCAAT	87.9847	43.0095
	AC005357.2	HumanOnly	transcribed unprocessed pseudogene	no					ACTGTATCACTT	TCTTCTTTCAGC	76.7651	54.1326
	LINC01873	HumanOnly	lincRNA	no					AAAGTATCCTCT	TTTTTCTTAACC	93.1599	89.8629
	AC006369.1	HumanOnly	antisense	no					TAAGTATCCTGA	GTTTCCTTAACC	91.595	94.005
	AC105760.1	HumanOnly	antisense	no					GAGGTATCCAAA	AATTCCTTACTT	83.253	68.4986
	LINC01920	HumanOnly	lincRNA	no					ACTGTATCCTTT	TCCTCATTCACC	100	57.6805
	LINC01789	HumanOnly	lincRNA	no					CCTGTATCCTTG	TTTACCTTAATT	98.7251	85.4018
	CAPN14	HumanOnly	protein coding	no					GACGTATCCTTT	TTTACCTTAACC	90.8727	89.2233
	AC073869.1	HumanOnly	transcribed processed pseudogene	no					TGAGTATCCTTT	TTGCCCCTGACG	87.9847	59.7857
	SMPD4P1	HumanOnly	transcribed unprocessed pseudogene	no					TGAGTATCCTTT	TTGCCCTTGACG	87.9847	73.2539
	LINC02034	HumanOnly	lincRNA	no					GCTGTATCCTTA	GCCTCCTTATCT	98.7251	69.005
	TMEM30CP	HumanOnly	transcribed unitary pseudogene	no					ATAGTATCCTTT	AGATTCTTAACA	92.6405	73.9906
	SRD5A3-AS1	HumanOnly	processed transcript	no					AATGTATCCACT	TCTTCCTTGACT	98.8649	91.3953
	AC012055.2	HumanOnly	lincRNA	no					TCTGTATCCTAC	TTTCCTTTAACT	98.4355	83.0561
	AC107220.1	HumanOnly	lincRNA	no					AAGGTATCCTCC	CTTTTTTTAACT	84.5281	77.3692
	CEP170P1	HumanOnly	transcribed unprocessed pseudogene	no					ATGATATCCTTA	TCTTCCTTAGCC	99.7209	80.0838
	AC022441.1	HumanOnly	lincRNA	no					AACGTATCCTTC	AATTCCTTATTA	92.1478	66.1886
	AL391807.1	HumanOnly	processed transcript	no					TCAGTATCCTTA	TGGTCTTTAACT	92.7301	80.1741
	AC092447.10	HumanOnly	unprocessed pseudogene	no					TTAGTATCTTGT	TTTATTTTTATT	74.6811	55.3193
	AC004593.1	HumanOnly	antisense	no					CAGGTATCCATC	TTTGCCTTGACA	83.253	82.4345
	LINC01022	HumanOnly	antisense	no					TGTGTATCTTGG	GTTTCCTGAACA	77.2953	80.212
	INTS4P2	HumanOnly	transcribed unprocessed pseudogene	no					CTTGTATCCTCT	GTTTACTTAACC	97.0704	76.6426
	INTS4P1	HumanOnly	transcribed unprocessed pseudogene	no					CTTGTATCCTCT	GTTTACTTAACC	97.0704	76.6426
	AC004594.1	HumanOnly	antisense	no					AAGGTATCCCAT	CTTTCCTTATCA	84.5281	76.1693
	AC092819.1	HumanOnly	processed transcript	no					CATGTATCCTTT	TTTTTCTCAATG	97.5896	58.9488
	AC120036.1	HumanOnly	unprocessed pseudogene	no					ACTGTGTCCTCC	TCTTTTTTAATT	67.6322	71.5127
	AC068672.3	HumanOnly	processed transcript	no					AAGGTATCCTTA	TTTGCCTTGATT	84.5281	78.3302
	Z93403.1	HumanOnly	lincRNA	no					ATTATATCCTTT	AAATATTTAATA	91.647	49.5834
	AC234791.1	HumanOnly	unprocessed pseudogene	no					AAAATTTCCGGG	TTTCTGTGGACT	60.9581	49.329
	AL807742.1	HumanOnly	processed transcript	no					GAGGTATCCGCG	TCTTCCTTTATC	83.253	75.0606
	TSPY13P	HumanOnly	unprocessed pseudogene	no					GTTGTATCCTTC	GCCTCTTTGACC	97.0704	70.8161
	TSPY15P	HumanOnly	unprocessed pseudogene	no					GTTGTATCCTTC	GTCTCTTTGACC	97.0704	75.2483
	TSPY6P	HumanOnly	unprocessed pseudogene	no					GTTGTATCCTTC	GTCTCTTTGACC	97.0704	75.2483
	TSPY9P	HumanOnly	unprocessed pseudogene	no					GTTGTATCCTTC	GTCTCTTTGACC	97.0704	75.2483
	TSPY7P	HumanOnly	unprocessed pseudogene	no					GTTGTATCCTTC	GTCTCTTTGACC	97.0704	75.2483
	TSPY11P	HumanOnly	unprocessed pseudogene	no					GTTGTATCCTTC	GCCTCTTTGACC	97.0704	70.8161
	TRAPPC2P7	HumanOnly	unprocessed pseudogene	no					GACATATCCTGA	TTTGCCTTAATT	97.3705	84.4639
	TSPY5P	HumanOnly	transcribed unprocessed pseudogene	no					GTTGTAACCTTT	GGCTCTTTGACC	64.7027	71.0389
	ERICH6B	HumanOnly	protein coding	yes					ACAGTATCCACA	TGTGCCTTAACC	94.2949	82.7228
	DBF4B	HumanOnly	protein coding	yes					CAGGTATCCCAG	CGGTCCTTGATC	83.253	71.4874
	CCT6A	HumanOnly	protein coding	yes					GAGGTATCCGAG	TCTCCCTTAAAA	83.253	70.4017
	C14orf93	HumanOnly	protein coding	yes					CGGGTATCCTTT	TCTTCCTTAATC	79.6428	86.2171
	RECQL5	HumanOnly	protein coding	yes					CTGATATCTTAG	TTTGCCTTAACC	67.5538	86.9322
	EXOSC9	HumanOnly	protein coding	yes					AGTGTATCTTTA	GTTTTCTTAACT	78.8601	88.7892
	ELOF1	HumanOnly	protein coding	yes					CGTGTATCCTTG	TCGCCCTTGACC	93.9794	75.0951
	CFAP74	HumanOnly	protein coding	yes					GCCGTGTCCTTG	CCCTCCTTGACG	59.64	73.8725
	RABL2A	HumanOnly	protein coding	no					CTTGTATCCTTC	TGCTCCTTAACC	97.0704	89.3868
	SRSF12	HumanOnly	protein coding	yes					TCAATATCCTTT	GTGTCCTTAACA	97.3528	87.746
	CACNA2D3	HumanOnly	protein coding	yes					GGTATATCCTTT	CATGCCTTAACT	84.3834	83.048
	ERICH6	HumanOnly	protein coding	yes					ATTGTATCCTCT	ATGACCTTATCT	98.3457	64.6891
	WDR41	HumanOnly	protein coding	yes					ATTGTATCCTTT	TATTTCTTAACA	98.3457	85.1227
	TRAPPC9	HumanOnly	protein coding	yes					ATCATATCCTTT	TTTTCCTTGACC	99.4596	93.3668
	BRF1	HumanOnly	protein coding	yes					CGCGTATCCTTT	GGATCCTTGACT	87.2625	82.4616
	C18orf63	HumanOnly	protein coding	yes					CACATATCCTTT	TGTTCTTTAACA	99.2074	83.9831
	CDCA2	HumanOnly	protein coding	yes					CAGGTATCCTGA	TACTTTTTAATT	83.253	65.2969
	ACTR5	HumanOnly	protein coding	yes					AAGGTATCCAAG	CATTTCATAACT	84.5281	65.7947
	ELP3	HumanOnly	protein coding	yes					CAGGTATCCTGT	TCCTTTTTAATT	83.253	66.4167
	KPTN	HumanOnly	protein coding	yes					CAGGTATCCCCA	TCTTCCTCAGCT	83.253	67.4109
	PPP3CC	HumanOnly	protein coding	yes					AAGGTATCCGAC	ATCCCTTTAACT	84.5281	72.3124
	GPR89B	HumanOnly	protein coding	no					AAAGTATCCTTT	AAAACCTTGATG	93.1599	54.7597
	MTHFR	HumanOnly	protein coding	yes					TTAGTATCCCAG	ATTTTCTTAACC	91.0758	84.1472
	GPN3	HumanOnly	protein coding	yes					CAGGTATCCAAG	GTTGCTTTAACC	83.253	73.8334
	PALLD	HumanOnly	protein coding	yes					CAAGTATCATTC	TATATCTTGATT	68.6495	67.1548
	VPS41	HumanOnly	protein coding	yes					GAAGTACCCTTG	TTTTTTTTAAAT	59.5167	67.207
	SLF2	HumanOnly	protein coding	yes					CAGGTATCCAGT	ATTTCTCTAACA	83.253	67.3893
	MYO18B	HumanOnly	protein coding	yes					AAGGTATCCCCA	CGTTCCTTGATC	84.5281	77.4216
	ADGRE1	HumanOnly	protein coding	yes					AAGGTATCCATG	TTTACCTTGACC	84.5281	85.0507
	ARRB1	HumanOnly	protein coding	yes					CAGGTATCCCAG	TCCACCTTGATT	83.253	72.246
	SLC6A12	HumanOnly	protein coding	yes					CAGGTATCCATC	TTGTCCCTAACC	83.253	78.1371
	COG6	HumanOnly	protein coding	yes					GAGGTATCCTGG	ACATTCTTAATT	83.253	69.6633
	FAM227B	HumanOnly	protein coding	yes					ACCATATCCTTT	CATTCCTTAATA	98.6493	82.9016
	BCAR1	HumanOnly	protein coding	yes					CCGGTATCCCAG	TGTTCTCACACC	84.3882	40.1981
	PARN	HumanOnly	protein coding	yes					CAGGTATCCCTC	TATTTCTTAAAA	83.253	69.2729
	KIAA0100	HumanOnly	protein coding	yes					CAGGTATCCCGC	TTTTCTTTTACT	83.253	78.2022
	ADAMTSL5	HumanOnly	protein coding	yes					TGGGTATCCTAG	GGTTCCTGAGGG	79.3531	40.7954
	ORC2	HumanOnly	protein coding	yes					TTGGTATCCAAT	TCCTTTTGAACT	82.4442	59.8386
	CAD	HumanOnly	protein coding	yes					ACGGTATCCACA	CCAACGTTATCC	85.6633	41.6318
	GATD3B	HumanOnly	protein coding	yes					GTCATATCCTTC	TTTTCCGTAACT	97.9018	82.9288
	ZDHHC11B	HumanOnly	protein coding	no					GTGGTATCCTTT	TCTTCCTTGACA	82.7338	88.6098
	SH3TC2	HumanOnly	protein coding	yes					CAGGTATCCAAA	TTCTCTTTAAGA	83.253	68.1549
	PPP6C	HumanOnly	protein coding	yes					CGGGTATCCAGT	TTCTCCTTAACC	79.6428	93.5962
	PIM2	HumanOnly	protein coding	yes					CAGGTATCCGTC	GCCTCCTTATCA	83.253	66.6949
	MCF2	HumanOnly	protein coding	yes					GAAGTATCCTTT	ATCTCAGTAATA	91.8846	47.547
	C19orf54	HumanOnly	protein coding	yes					CCCGTATCCCAG	TTTACCTTAATG	92.0079	76.0597
	BIVM-ERCC5	HumanOnly	protein coding	yes					CTAGTATCCATG	TTTCCATTAACA	91.3654	72.9861
