# Supplementary material for: Minor intron splicing revisited: identification of new minor intron-containing genes and tissue-dependent retention and alternative splicing of minor introns
Source: BMC Genomics. 2019 Aug 30;20:686. doi: 10.1186/s12864-019-6046-x (PMC6717393; doi:10.1186/s12864-019-6046-x)
Supplement: Supplementary file 11 — Table S3. MIG expression. Contains the expression of MIGs across mouse and human tissues in TPM. (XLSX 208 kb) [file 12864_2019_6046_MOESM11_ESM.xlsx]

## Sheet: Human
Gene	Bonemarrow	Cerebralcortex	Heart	Kidney	Liver	Lung	Spleen	Testis
ABHD18	4.72666	5.17591	6.16851	6.25759	4.79155	5.45804	6.23413	4.25745
AC004593.1	0.0427515	0	0	0.084843	0.107033	0	0	1.14593
AC004594.1	0	0.217002	0.039717	0.276692	0	0.678009	0.247356	0.528797
AC005208.1	0	0	0	0.498562	0	0	0.0520095	1.40659
AC005357.2	0.0625189	1.22613	0	0.351365	4.55229	0	0.168201	1.98036
AC006369.1	0.229617	0	0.0643991	0	0.312705	0.95195	2.00061	0.0886177
AC009081.1	0	0	0	0	0	0	0	0
AC012055.2	0	0	0	0	0	0	0	0
AC012157.1	1.95246	0	0	0.0882314	0	0.0584894	0.175443	0.189029
AC015911.3	1.54094	0.0501196	0.0652298	0.0760139	0.257124	1.31362	5.95258	0.255278
AC022441.1	0	0	0	0	0	0	0.0351691	0.777392
AC022872.1	0.0291581	0	0	0	0	0.0325324	0.067608	0.0417843
AC063977.5	0	0	0	0	0	0	0	0.743144
AC068672.3	0	0	0	0	0	0	0	0.986943
AC073115.1	0.0309152	0.1981	0.068853	0.222599	0.266163	0.360757	0.706293	1.19196
AC073869.1	19.7414	9.09769	3.33094	3.39396	1.76828	11.9125	12.9591	15.972
AC084879.1	0	0	0.0386821	0.030688	0	0	0	4.8154
AC092447.10	0	0	0	0	0	0	0	0.0967233
AC092819.1	0	0	0	0	0	0	0.0124315	4.28083
AC105760.1	0	0	0.00314703	0.010496	0	0	0	0.0273377
AC107220.1	0	0	0	0.854144	0	0	0	0.224151
AC109780.1	0	0	0	0	0	0	0	0
AC118942.1	0	0	0	1.90866	0	0	0	0.1465
AC120036.1	0	0	0	0	0	0.013485	0.0315579	1.00976
AC234791.1	0	0	0	0	0	0	0	0.0171613
AC244033.2	0.00363422	3.22262	0.923922	0.587345	0.414454	0.643488	0.371793	0.596413
ACTL6A	20.5557	26.3042	10.9041	26.0445	12.3007	51.4723	37.2426	110.416
ACTL6B	0.0245354	47.9924	0	0	0	0	0.0484161	2.25249
ACTR10	37.19	117.663	40.9758	52.2181	25.929	74.7917	54.4178	71.0907
ACTR5	5.19761	5.35951	1.34103	3.09529	1.67071	5.17241	7.0781	14.4521
ADAMTSL5	0.113341	0.634486	5.05729	0.975916	0.706891	1.4461	0.704915	5.60219
ADAT2	11.9034	5.19538	1.26002	3.15969	1.95754	17.0542	13.9269	6.04737
ADGRE1	4.12474	0.44886	0.111594	0.140745	0.633414	6.54192	17.3069	1.47714
AGBL4	0.0660889	6.27372	0.5385	2.20528	0.377039	0.320571	0.30984	2.57601
AHCTF1	50.5012	12.5747	3.09146	12.9065	8.98123	12.1301	15.8401	59.7043
AL136181.1	0.023228	0	0	0	0	0	0	0.00445038
AL352979.2	1.38986	0	0.0757458	0.415735	0.186735	0.302751	1.22102	0.570144
AL390294.1	0	0	0	0.177275	0	0	0	0.103587
AL391807.1	0.568939	50.1372	0.876422	0.90792	0.274737	5.5313	1.41555	1.70285
AL807742.1	0	0.167319	0	0	0	0.0235009	0	0.207574
ALG12	5.81525	6.47152	5.87906	14.9912	5.62982	17.8247	14.0575	11.1539
ALG3	14.4176	16.8237	6.329	14.8164	15.5885	24.5517	23.5866	38.6033
ALG6	6.18645	7.64282	1.64435	6.60693	3.97474	9.34231	11.6664	10.2056
ALG8	9.73609	22.2805	6.07697	15.2316	18.9852	19.2404	20.0632	63.6829
AOX1	0.603122	1.07141	1.21056	86.5619	477.026	9.00155	3.45193	35.3073
AP000820.1	0	0.114978	0	0	0	0	0.0685768	0.06539
AP001085.1	0	0.0791885	0	0	0	0	0.0465021	0.789192
AP1M1	39.836	63.6237	16.1113	39.9986	30.2189	48.8557	53.7414	103.202
AP1M2	0.618644	1.17704	0.22812	60.7182	0.144772	27.7707	0.963873	13.5657
AP2A1	39.4968	87.8697	11.2715	34.5496	13.8587	29.9401	50.3069	121.913
AP2A2	15.7748	97.6773	16.3104	48.5594	25.3584	59.294	138.472	64.6107
AP4E1	2.77809	4.00868	1.6439	2.76362	1.45043	3.91198	6.00851	6.6434
AP4M1	5.82433	18.6225	6.50198	12.7285	2.88421	25.818	13.8255	56.9713
ARAF	64.3155	19.2928	17.2821	36.1348	20.0037	48.7856	53.2371	22.764
ARL16	13.6397	35.7665	9.64231	27.7872	8.39258	25.3874	29.0911	38.739
ARL2	27.8761	80.9653	45.8903	93.2424	6.67756	80.3774	54.7145	116.874
ARMC9	3.6502	11.0272	1.20397	5.96684	1.12865	14.523	1.94486	24.197
ARMH1	152.064	5.5254	0.510589	1.84835	3.3608	14.2986	26.6921	25.3775
ARPC5	57.2271	103.844	20.962	75.0435	63.8485	197.222	209.46	102.303
ARPC5L	44.5273	58.3717	14.3534	20.2229	17.4043	33.7466	41.0406	69.1137
ARRB1	9.60021	62.3975	7.49112	15.7606	4.61451	81.2577	53.9227	9.38176
ASCC2	54.8895	22.8729	10.5607	23.4328	18.0816	43.7127	56.7002	58.4458
ATG3	67.7394	46.1723	20.0032	35.9148	19.3278	41.1794	65.5624	120.429
ATG9A	32.7824	58.4032	21.6253	22.4361	12.1627	37.0123	28.7643	111.685
ATG9B	0.568999	1.75279	0.304134	0.502062	0.0464674	2.85085	9.02056	21.6571
ATP6V1A	11.4218	140.361	3.7986	80.3862	15.5364	29.1467	30.1875	36.3434
ATXN10	53.1808	239.558	62.7734	76.9651	76.8066	91.9921	88.0654	162.528
BABAM1	47.447	84.1956	26.9657	37.7788	21.4923	62.3153	71.2671	69.2658
BAZ1B	28.3517	31.8201	7.93662	18.1482	13.0247	26.0871	28.9769	28.789
BCAR1	0.0817209	28.546	6.28964	40.3027	10.6515	20.7544	47.5431	38.9347
BIVM-ERCC5	6.10037	2.75139	1.06182	0.727306	1.84968	3.57352	5.65467	3.41965
BRAF	15.3605	16.1497	3.25312	7.94931	4.87694	8.74861	9.40785	38.0783
BRCC3	6.66324	15.3282	4.52355	16.264	6.29053	11.6172	11.8659	2.99901
BRF1	6.39525	27.0414	3.41302	16.3971	5.25585	14.7558	17.7185	20.3491
BRMS1	37.2959	19.5128	5.97711	23.0309	8.76453	29.3793	34.8395	37.8424
BRMS1L	5.74926	25.4551	5.46298	7.96781	3.11807	9.30971	6.78369	12.3053
BTAF1	28.3211	20.0716	5.25727	11.3187	6.6886	24.9804	36.0361	37.437
C11orf80	4.51467	8.30936	2.07849	10.9967	1.50956	7.59155	10.4878	28.6636
C14orf39	0.124837	0.0679038	0.00728181	0.572616	0.228006	0.411438	0.229939	15.9199
C14orf93	5.5196	3.82366	2.11168	6.68117	1.66263	7.2476	8.74634	4.85301
C15orf41	1.29362	4.93261	35.161	2.80223	2.51748	4.6853	4.46414	14.8362
C17orf75	3.55154	21.8267	8.83117	19.0392	6.44245	15.0771	15.4364	35.3255
C18orf63	0	0	0.00125672	0.00715189	0	0.116724	0.0115333	13.1283
C19orf54	4.20538	5.07988	2.29741	4.91876	2.32566	9.37693	10.3763	14.4845
C1orf109	8.00195	17.3336	5.6638	12.8299	5.10844	14.2933	17.3995	23.06
C20orf194	2.09235	23.4727	6.06918	10.3352	1.09986	13.5028	8.81438	17.4516
C2CD3	16.3654	9.79858	2.87483	6.46903	1.77957	10.2186	12.5498	31.4691
C2CD6	0.054548	0.164906	0.409794	0.167223	0.0375565	0.395427	0.205062	63.4717
C3orf20	0.126661	0.0459341	0.0276502	0.139425	0.0447844	0.0354378	0.0520598	8.93015
C5orf34	1.23629	1.75911	0.373115	1.09014	0.391911	0.982421	2.68582	8.08281
CACNA1A	0.223951	32.6809	0.409909	0.484651	0.186883	0.960891	0.633511	9.59734
CACNA1B	0.000812726	11.3338	0.0306369	0.0048188	0	0.00842118	0.100028	5.25441
CACNA1C	0.0751988	10.2884	19.3993	2.38815	0.188562	6.29884	4.98585	21.1441
CACNA1D	1.44874	8.63299	0.500461	5.72232	0.927548	10.6587	5.77878	7.09661
CACNA1E	0.345622	10.3396	0.109245	0.702753	0.0077832	0.0714756	0.0993172	1.12299
CACNA1F	0.434575	0.596905	0.0224359	0.185037	0.00680981	1.28056	0.885802	0.158093
CACNA1G	0.0216058	8.06495	0.239202	0.0286973	0.0313698	0.125731	0.0688212	0.601539
CACNA1H	0.0641575	3.69899	1.40023	10.1422	4.17211	4.51909	0.682194	20.7771
CACNA1I	0.284616	4.0762	0.0010731	0.0137581	0.0170474	0.125513	0.622598	0.801573
CACNA1S	0	0.432524	0.0206916	0.13773	0.00926971	0.19042	0.0798884	0.155091
CACNA2D1	0.00556357	36.6463	14.0754	9.48771	0.8763	4.63738	4.37773	8.93823
CACNA2D2	0.577969	5.03352	2.45885	1.6271	0.160198	67.3823	1.41376	11.9713
CACNA2D3	0.894691	15.561	5.69703	2.78583	0.0510647	1.48113	2.62804	9.1726
CACNA2D4	3.68903	2.2599	0.632787	1.76777	0.794679	5.58989	6.94025	13.4134
CAD	6.81305	11.327	3.01346	7.83171	2.82062	11.2973	16.6558	27.378
CAMKMT	4.55914	7.73962	1.42937	5.80375	3.19607	4.83974	4.25922	18.3784
CAPN1	74.8711	49.3952	28.1323	47.0595	17.9009	104.537	76.9053	15.5051
CAPN11	0.362171	0.141564	0.132802	0.0910398	0.13385	0.539114	0.176341	55.0374
CAPN13	0.123347	1.5035	0	3.06479	0.0305924	19.4021	0.0804062	0.957152
CAPN14	0.151936	0.243313	0.192736	0.209627	0	0.230443	0.536179	0.416973
CAPN2	33.2321	110.215	35.3647	130.899	19.0541	328.651	82.9982	86.1552
CAPN3	42.1282	92.466	4.77043	70.1931	5.42573	31.7859	12.383	28.8827
CAPN8	0.140605	0.668519	0.0230558	4.29683	0.153821	43.0523	0.191215	2.13806
CAPN9	0	1.31	0.0510888	0.0428078	0	8.14019	0.0184909	0.399015
CAPNS1	246.259	380.21	317.637	351.771	125.677	617.59	411.344	387.974
CATSPER1	1.04514	0.116923	0.0415289	0	0.0062705	2.10618	0.426117	19.0151
CATSPER2	4.24238	9.54258	1.66549	1.42402	2.18167	3.91234	6.87113	45.978
CATSPER2P1	0.819185	3.06899	1.1969	1.78765	1.03256	1.43924	2.23463	14.2626
CCDC134	5.76917	3.2421	1.0019	3.45567	0.789818	3.98967	4.57369	8.3001
CCDC28A	18.1289	28.3826	5.35132	40.1091	24.9605	30.5562	33.449	32.6777
CCDC43	14.4568	22.3283	7.95446	12.288	4.40255	13.739	12.147	17.9908
CCNK	68.254	24.7519	8.07003	16.7674	10.6849	28.7463	35.7141	96.7953
CCNT1	21.2498	10.1446	3.60319	8.74507	4.81949	10.881	14.4602	27.1428
CCNT2	32.7283	25.133	5.46112	9.78179	8.08109	24.1288	27.2088	35.5152
CCT6A	75.0026	105.222	34.2375	69.0051	40.3484	93.2931	100.803	112.179
CDC45	19.1509	0.935789	0.12363	0.272485	1.56267	1.66124	3.02531	41.2182
CDCA2	4.98214	0.242653	1.35468	0.117682	0.251164	0.440817	1.2267	35.5739
CDK5	3.51983	32.9101	2.14629	9.32237	3.18368	6.59064	6.69798	6.00046
CEP126	0.303185	8.90515	0.851251	1.83333	0.150845	6.14623	1.75781	27.9994
CEP164	8.00144	10.9933	2.21292	8.48524	2.99625	16.5798	21.1117	64.1822
CEP170	40.2976	74.3741	8.10225	6.91592	8.64447	25.3276	24.1994	128.611
CEP170B	0.0975312	24.0001	1.06003	9.50331	2.47773	9.87068	3.05737	15.6427
CEP170P1	0.255411	2.1698	0.0854281	0.238639	0.233982	0.827891	0.457492	16.6396
CEP41	6.07148	17.9476	1.50721	5.14964	2.06221	7.3083	9.48464	108.834
CFAP44	2.31047	13.6801	0.88738	2.80737	1.05691	10.4338	4.48755	17.9929
CFAP46	0.0568171	2.2911	0.409483	1.97747	0.326083	3.12039	0.205367	27.4652
CFAP69	0.0631766	2.74085	1.49411	5.03261	1.8175	6.25705	3.78956	12.087
CFAP74	0.114266	3.13789	0.0577683	0.0203961	0.149908	4.14074	0.145998	14.8755
CGRRF1	11.3827	21.0646	6.24767	12.1749	4.61609	14.0669	11.4222	47.0405
CHD1L	24.8092	22.6563	3.19173	11.1411	12.7703	20.0639	26.5	42.9064
CHD3	41.0731	75.8881	6.86148	32.858	4.6442	51.8307	65.8289	44.5955
CHD4	83.8766	71.3918	26.3991	50.5891	29.3767	75.2561	63.2027	83.2418
CHD5	0.0910419	41.3984	0.267333	0.496869	0.00995231	0.273914	0.0841244	39.2945
CIAO2B	36.171	90.9561	52.1008	80.4424	43.389	85.0174	84.6198	104.232
CIP2A	6.80699	7.59374	0.649311	1.25817	0.396653	1.97889	4.03577	15.185
CLCN6	7.60165	31.6603	10.5813	9.33795	2.71673	15.3068	16.1649	40.883
CLCN7	54.0743	65.7534	11.7351	52.0906	13.1281	47.8949	90.693	66.1622
CNEP1R1	18.6549	17.9984	6.68888	7.22287	6.4216	18.2817	23.6667	38.1128
CNIH4	32.6658	20.2526	7.62039	26.7904	13.8625	30.9454	18.6731	24.4002
CNST	12.3997	23.7772	3.92624	8.05496	9.50094	12.463	12.7775	20.968
COA3	10.3026	83.3674	35.9538	115.22	45.5169	59.2817	42.25	32.4221
COG6	3.40389	20.4621	8.23427	12.6138	5.42836	11.3957	11.7048	36.1029
CPLANE2	2.83332	8.10339	2.37338	4.29988	0.42824	2.99997	4.75635	8.36486
CR589904.1	0.0664105	0.0872821	0	0.696256	0	0	0.288157	16.3361
CRAMP1	9.92159	10.8795	3.27372	4.78387	0.80626	14.2709	13.7471	37.7607
CRNKL1	19.0728	21.2252	4.93259	14.797	7.56818	13.4412	15.8979	23.6966
CRTC1	1.05553	18.6134	1.28734	6.81512	1.05774	5.01778	7.10931	9.28662
CRTC2	83.5048	25.5243	10.6871	15.3979	9.45372	41.9092	66.6688	34.8931
CRTC3	9.15218	18.9519	6.94827	10.2744	4.71385	23.4384	20.3727	31.1722
CRYZL1	13.0447	43.5748	11.253	22.0041	11.29	32.9614	28.5748	60.7485
CSNK1G1	5.10185	5.79507	1.34853	6.07151	1.18384	7.41494	5.41778	54.4943
CTAG1A	0.0118836	0	0	0	0	0	0	6.70483
CTAG1B	0	0	0	0	0	0	0.151644	4.50826
CTAG2	0.0862011	0	1.86047	0.100214	0	0	0.0379111	6.12842
CTNNBL1	23.3755	31.0818	12.4345	22.2085	26.336	37.6661	73.0798	62.3337
CUEDC1	8.59091	64.0338	28.2213	29.1638	3.47949	53.7042	25.2466	10.2335
CUL1	17.0889	41.3093	14.964	17.5326	19.9812	35.0695	37.686	140.319
CUL2	9.75653	34.3137	9.61509	13.9927	8.53933	21.2345	18.3047	51.3897
CUL4A	44.993	27.8621	30.403	31.5153	20.211	39.7361	38.1047	86.9877
CUL4B	10.6178	38.0036	7.52513	19.8107	10.7585	24.8712	32.4083	63.5622
CYBA	398.977	39.8335	18.3316	127.023	26.8085	198.53	513.148	27.2124
DAP3	54.7345	66.3518	46.0721	52.6541	44.1089	70.3915	94.2195	104.407
DBF4B	3.70566	9.92841	1.51183	2.32277	0.935302	5.4954	5.55252	39.7239
DCAF1	7.9324	10.2124	2.85013	10.1268	6.05218	11.0065	13.7116	71.3393
DCAF4	8.31583	11.9038	3.24036	8.39447	2.2968	8.5183	12.9303	21.7188
DCP2	33.555	11.7013	2.11878	6.70525	3.30348	9.6044	20.8236	13.6147
DCTN3	75.6777	113.716	39.9214	59.4182	27.7141	62.2771	58.31	51.6445
DCTN6	32.4979	86.6771	29.376	36.7429	18.3549	41.9045	31.0381	32.8657
DDB1	53.8859	116.878	29.9208	67.5738	33.4902	65.7771	70.7496	144.668
DDX18	23.8038	39.3847	11.115	25.0985	16.1224	37.6962	50.4259	41.9148
DDX54	30.9283	41.472	8.12858	38.0988	15.3379	23.9185	42.2876	22.9669
DERL1	48.0935	55.2144	17.2327	34.3461	56.1157	51.3576	57.308	57.7715
DERL2	66.487	24.8285	12.3729	27.8431	26.1689	41.6954	50.8689	119.01
DERL3	11.8835	1.3539	2.50296	1.91513	3.65159	12.6649	37.8948	33.1544
DIAPH1	71.0483	19.7172	10.592	43.3684	53.1202	80.9151	50.1501	41.5376
DIAPH2	9.27322	4.83493	1.907	3.06779	6.08535	9.3387	4.14566	14.2247
DIAPH3	4.13727	3.07826	0.105026	1.40518	0.206414	2.10706	0.578105	29.9552
DMC1	3.91158	1.08184	1.95523	1.62613	0.184516	0.440524	1.29392	19.1275
DNA2	4.11442	2.03085	0.190222	1.45128	0.607288	1.15815	2.14754	5.76705
DOCK1	0.771976	26.9937	6.33184	22.2611	6.42061	20.0746	13.1405	15.9377
DOCK2	57.1988	5.4624	1.03505	2.32532	4.34009	19.9872	60.2929	5.22562
DOCK3	0.113955	30.6688	0.776948	0.377065	0.0300406	0.28877	0.374886	7.12327
DOCK4	2.35252	42.3689	2.40697	6.73366	6.59082	40.5253	3.4199	4.48595
DOCK5	14.6263	10.2327	2.42042	3.53658	5.11	8.53953	22.4527	10.033
DONSON	18.1982	12.5201	2.68436	5.5455	9.40251	11.2091	8.89852	47.2874
DRAM1	44.5663	9.90672	3.64504	24.7296	4.40734	117.96	13.0236	14.8119
DRAM2	28.6051	23.5292	19.8162	39.5457	19.2423	58.4382	106.27	31.08
DRAP1	62.3519	115.651	35.1174	62.2076	38.4506	70.0957	113.878	195.342
DRC3	0.849922	4.95481	1.05518	6.34086	1.35262	15.0086	3.6218	29.9349
DRG2	15.1251	24.8263	8.48403	17.2777	9.88703	22.0965	29.5983	19.0375
DYNC1LI1	22.6841	38.7219	18.7404	20.4129	7.78356	24.5228	26.4202	61.9632
DYNC1LI2	59.7131	145.462	26.022	42.2393	15.9001	81.4207	61.8845	74.1899
E2F1	19.5159	3.7796	0.416455	0.421728	0.794595	3.90866	2.5898	12.3555
E2F2	30.6444	0.123901	0.0224772	0.0984425	0.230311	0.577481	1.98201	5.00582
E2F3	10.7183	8.42905	2.06507	4.72408	2.27559	3.87625	8.99229	5.11193
E2F4	90.9687	33.1073	13.5363	26.5991	9.78108	54.3961	63.266	58.6745
E2F5	2.31103	9.79653	0.993306	6.25791	2.08938	6.16148	9.9831	12.7521
E2F6	2.8849	9.71282	4.90931	5.62222	3.16678	8.22491	7.33564	14.7079
EDC4	56.6959	42.7627	10.1829	16.268	7.31331	42.7118	50.9486	67.7912
EED	11.8044	14.7438	3.38115	9.33823	4.43956	13.4964	21.2918	19.2719
EFL1	10.2806	8.19297	3.47885	7.3732	4.90935	8.28276	14.7886	25.9237
EFL1P1	0.106212	1.35375	0.122741	0.456903	0.0998257	1.12403	0.599368	3.89954
EIF3I	99.6126	89.9676	46.7612	88.6737	62.9575	104.149	102.491	91.6833
EIF3K	219.134	147.638	273.396	226.878	96.9305	188.661	230.23	111.458
EIF4G3	26.6094	49.5537	8.5477	16.6567	8.09752	17.3368	23.5478	136.976
ELOF1	30.7965	44.2878	12.6491	27.1619	18.8348	40.3727	42.5918	150.061
ELP3	6.39309	31.6157	8.18927	18.3745	11.4498	18.3302	17.6795	28.3368
EML1	0.0595977	26.2728	10.8121	11.4945	3.98454	30.3208	7.28352	19.0389
EML2	18.7531	46.2866	10.5994	21.2001	5.34383	51.0845	39.6071	30.7183
EML3	43.3213	31.833	9.68411	17.0075	13.7672	56.2255	93.5802	35.406
EML4	36.528	9.08476	2.59867	22.1019	24.1446	34.2012	46.2579	41.6083
ERCC5	25.7403	28.2543	9.37875	27.6428	20.3706	38.5492	55.1361	35.1712
ERICH6	0.0190726	0.0378378	0.0171171	0.438916	0.0313194	0.218521	0.0943954	37.6176
ERICH6B	0.403973	0.910974	0.19284	0.175212	0.174998	0.405499	2.0699	6.13197
ESRP1	0.0136458	0.524483	0.0950404	7.31066	0.243374	25.3949	0.271793	1.68787
EXO1	11.51	1.17746	0.109663	0.453809	0.32351	0.694283	1.59743	8.84174
EXOSC1	18.0478	20.0816	9.04703	15.2417	8.28928	25.7989	28.5679	25.6609
EXOSC2	15.4069	23.1599	4.85841	9.97433	7.28703	13.6161	18.4761	11.6025
EXOSC5	9.08753	19.1409	4.70042	11.3764	9.33173	8.7855	16.8127	12.5669
EXOSC9	42.851	20.5555	7.60906	10.9015	8.31334	23.6167	27.9809	74.3979
FAM192A	96.629	123.916	26.1341	49.633	24.2303	70.2941	93.457	143.369
FAM227A	0.0541052	1.52633	0.123386	1.04772	0.0644415	1.92876	0.202776	14.1218
FAM227B	1.27392	7.01417	4.83282	9.61927	4.13304	6.6909	5.81129	31.7738
FAM92A	2.32611	28.0989	13.0393	21.7984	10.8052	16.2891	9.87071	158.291
FAM92B	0.130697	0.0559329	0.0151477	0.0457988	0	13.474	0.460627	0.442186
FCHO1	12.9328	19.685	0.493264	0.726187	0.81183	4.61881	25.6145	7.75459
FCHO2	6.9119	11.4342	5.04611	21.1642	7.87328	26.7787	21.6112	13.6386
FHIT	7.25867	15.7794	4.84823	26.7071	3.02526	4.17285	11.0063	12.7201
FIG4	7.11756	22.9973	3.2344	9.51161	2.76698	16.4782	17.6746	15.9665
FKBP3	24.4317	102.547	41.5971	44.7853	31.7343	39.3279	43.5704	77.6595
FRA10AC1	5.31804	22.823	5.2363	9.46729	6.30273	15.4862	15.9846	23.5269
GAK	40.2847	37.0055	6.60707	39.2074	9.53058	55.5117	72.8203	73.4417
GAR1	18.4639	15.0214	3.25729	11.9085	7.38588	14.0581	15.255	19.5631
GARNL3	0.338631	32.3353	10.7239	6.18394	2.06429	9.34623	6.08796	13.3709
GARS	77.2117	90.7798	13.8726	42.0848	29.0547	40.4941	39.954	85.6661
GATD3A	10.7751	48.0024	47.0545	101.555	50.8623	31.3291	43.4829	34.4888
GATD3B	14.785	44.6064	37.0365	84.7883	28.6486	31.1392	38.8571	29.0909
GBE1	16.3479	12.6647	22.6411	35.1914	48.1628	20.1734	15.3445	14.3481
GBP1	11.6145	14.2734	4.65625	14.6322	72.3285	71.0392	113.962	18.7652
GBP1P1	0.225036	1.33538	0.736944	1.12504	0.891825	6.59754	4.99477	1.38826
GBP2	31.1278	15.5764	6.91446	12.8329	15.2946	73.0294	80.7978	26.3839
GBP3	2.73782	11.7367	4.08958	16.2755	9.41002	39.8428	29.8222	7.52865
GBP4	5.02476	4.99041	5.05253	13.7502	9.03276	59.2945	40.6072	5.70644
GBP5	22.9572	1.14271	1.1418	2.04273	4.21004	20.2883	55.8907	8.63318
GBP6	0.0181534	0.230571	0.0297493	0.0370266	0.0889192	0.713005	0.193985	0.183853
GBP7	0.00526507	0.118591	0.00253904	0.148522	40.0988	0.101771	0.0416835	0.12615
GCA	354.849	38.1278	5.99688	17.2225	10.3496	48.3506	86.4898	48.2666
GMFB	26.6195	111.661	8.37009	31.4806	13.8725	34.7758	26.1893	21.0158
GOLGA7	35.3546	103.225	14.004	53.795	26.5518	48.043	50.2039	81.9235
GOLGA7B	0.2151	16.713	0.705792	0.0913064	0.111965	0.739035	0.928067	1.0493
GOSR1	12.7034	33.988	8.87996	30.5961	21.3918	25.8971	24.0846	38.5567
GPAA1	37.7202	48.7792	22.5998	71.3169	17.2312	55.1999	59.1686	55.871
GPN1	18.7184	25.0837	8.22643	21.1637	10.5672	24.3521	24.8492	44.2553
GPN2	23.04	12.81	5.02146	8.68454	5.04703	16.6048	14.245	14.1655
GPN3	8.3071	20.1787	15.0738	21.4727	14.1473	23.714	20.0745	61.4306
GPR89A	11.4389	21.3465	4.92462	29.5567	9.66677	14.7692	16.8096	39.1649
GPR89B	3.67848	11.4913	1.79688	25.22	7.20617	8.37475	8.83677	15.3624
GTF2H3	9.07282	31.8842	8.02708	12.324	9.97527	19.4303	18.0513	28.3762
HAL	17.9454	0.0381548	0.121483	0.24085	47.1808	1.44238	7.61087	0.652711
HARS	25.8879	67.7403	14.0606	28.6102	14.6981	36.4412	41.3236	43.0823
HARS2	13.513	22.0168	10.492	18.7809	6.68613	24.5073	29.8595	26.303
HDHD5	9.6122	18.6287	13.2888	16.9979	12.459	15.2044	20.6549	22.3074
HECTD2	0.588855	18.0227	1.82757	4.15691	1.13828	6.87166	4.15261	10.7687
HFM1	0.0939521	1.56167	0.559717	1.50925	0.034042	0.938433	0.969892	21.2422
HIP1	5.3963	29.7176	3.92395	14.8546	3.99344	27.713	15.8933	57.5315
HIP1R	22.0374	91.2968	8.50753	42.6019	6.15071	20.0922	36.2532	15.8735
HMBS	156.966	12.0295	6.31455	11.1132	8.10329	10.9054	12.7597	10.6024
HNRNPL	292.661	133.818	42.5656	113.212	66.642	152.549	199.874	194.095
HNRNPLL	36.3963	32.8309	7.62139	17.9574	7.35604	26.7123	18.4397	64.1288
HNRNPM	143.409	101.376	24.8723	88.4246	52.5627	105.376	136.923	134.876
HPS1	51.737	25.3285	13.4467	28.9781	12.9024	42.5261	68.2254	40.7189
HSBP1	19.5807	116.169	29.2948	84.7861	34.5018	68.6065	58.9971	124.052
HSBP1L1	14.1003	17.7258	3.17132	21.9938	15.9973	36.8836	17.8916	4.17949
HTT	23.1879	25.4798	5.52701	16.7634	5.54731	23.414	23.872	31.646
ICE1	8.36094	18.5846	3.57375	11.1914	3.57502	11.5124	13.0336	13.7066
IFT122	18.9629	21.8444	7.35794	17.3039	6.14207	22.0553	11.738	173.431
IFT74	5.22369	7.53287	3.37644	13.9655	4.9003	11.0795	10.2679	60.6341
IFT80	6.77445	40.584	6.13194	19.762	3.78386	30.8229	18.1579	57.9145
IFT88	4.22169	13.1335	2.40583	18.3076	6.65197	13.2037	9.02529	107.825
IK	86.0096	101.992	38.4777	80.8304	38.931	104.581	107.168	200.379
INO80D	9.85993	3.15641	0.795353	2.77398	1.2521	3.15664	4.0365	3.39733
INPP5B	21.6081	9.89119	4.18796	8.59082	5.59259	22.5536	25.0547	12.5992
INSIG1	26.1811	58.3181	7.43707	14.6712	195.629	57.1362	22.1998	51.6881
INSIG2	7.04091	25.7576	6.96761	18.292	28.0597	29.6663	28.6277	18.6105
INTS10	45.706	62.4788	14.4329	41.1915	34.9023	54.4203	44.9329	40.4006
INTS4	21.6918	21.0661	5.69702	10.2761	5.79843	21.9389	27.9532	17.1045
INTS4P1	0.114946	1.18261	0.101339	0.625715	0.0907996	0.21726	0.262831	4.73694
INTS4P2	0.0527677	0.993394	0.0203963	0.149895	0.0258566	0.417076	0.183811	0.702954
INTS7	6.04905	8.49061	2.0461	3.88218	4.87663	7.27452	7.55973	33.7323
INTS8	21.0203	19.2632	11.5152	11.6833	6.26086	40.7349	39.5257	76.4515
IP6K1	9.46	44.231	5.78203	16.5762	3.55401	23.8541	21.1763	53.988
IP6K2	92.1174	62.0321	17.2069	46.4186	15.2686	61.9498	75.3667	81.171
IP6K3	0	2.77522	5.14964	3.61512	2.274	1.8583	1.76579	0.304518
IPO11	5.64971	15.1715	5.50875	9.07926	5.59981	11.2664	16.3791	35.9054
IPO4	10.82	6.6349	2.51784	14.8425	4.68309	9.56893	14.0534	73.3409
IPO5	38.8565	72.6057	26.4849	41.74	24.5603	46.0625	47.1681	324.993
IPO9	6.9433	25.7734	5.82868	13.0748	4.91663	22.5108	18.9282	23.9613
KANSL2	70.9926	22.0247	9.91534	15.3952	6.32552	22.8215	27.698	45.4193
KCMF1	29.8454	40.3055	20.5636	23.663	19.3733	35.9624	30.4529	90.7427
KIAA0100	40.7568	52.2395	12.975	52.7519	6.79217	48.6953	50.2501	64.2805
KIAA0556	7.72942	10.4977	3.03648	9.42747	1.72956	13.1714	11.8191	27.5045
KIAA1328	3.01775	5.76399	1.5539	3.00795	1.5664	7.18024	4.45108	18.7585
KIF6	0.0747428	7.26721	0.0811976	1.77857	0.620964	2.27461	0.39474	7.77367
KIFAP3	3.15282	91.7534	18.9291	17.4359	6.80013	19.309	11.1366	55.6999
KPTN	5.41654	12.8429	3.25974	5.37168	2.28004	9.82927	7.82828	14.1493
KRTCAP2	70.8129	76.4626	54.193	78.4702	79.5912	126.285	126.798	223.725
LAGE3	10.3298	20.7357	3.32949	7.20021	5.11834	8.46572	13.3696	7.60107
LAMB4	0.0438453	0.139245	0.177492	1.24566	0.037131	0.499019	0.0622838	2.27252
LINC01022	0	0	0	0	0	0	0	10.0964
LINC01789	0	0	0.0128916	0.370303	0	0	0	0
LINC01873	0	0	0	0	0	0	0	0.00552474
LINC01915	0.00727268	0.125739	0.316151	0.0966346	0	0.626391	1.90192	0.339457
LINC01920	0	0	0	0	0.0200786	0	0	0.0830716
LINC02034	0	0	0	0	0	0	0	4.32976
LLGL1	2.39943	36.9671	2.67	6.03184	0.743543	8.16516	10.9269	16.6487
LLGL2	7.42333	2.99761	1.83476	54.8967	9.92018	77.5981	71.2135	15.2531
LMBR1	15.2343	40.0084	7.04784	20.4776	10.9035	21.4482	17.3484	50.1977
LMBR1L	46.8311	41.2885	16.6625	24.4082	12.3583	66.7579	86.3658	161.399
LRGUK	0.207572	0.198857	0.0310752	0.543251	0.0646452	0.740277	0.29406	6.58409
LRMDA	13.0619	1.97499	11.441	13.5409	9.66068	15.8408	14.6075	8.28844
LSG1	45.2542	21.7066	7.55034	17.4022	9.68311	26.2557	36.6737	32.4255
LSM12	13.7181	22.0979	5.89435	13.3136	10.4478	15.7919	17.0969	29.3907
LSM5	50.1049	32.0952	22.3632	32.973	33.8057	37.1244	38.0296	39.3084
LSM8	32.7057	21.187	7.30426	15.1609	9.01913	27.9363	37.3463	27.654
MAEA	26.2012	37.012	17.2924	42.9564	8.31965	40.2689	58.7804	52.5588
MAGT1	13.6017	22.3392	17.1333	42.7032	37.2842	37.888	30.3089	20.405
MAJIN	0.0227749	0	0.0192378	0.929901	0.290575	0.233467	0.793211	30.8088
MAPK1	26.0266	203.147	21.2352	56.3722	20.3994	56.9808	58.5179	86.2185
MAPK10	0.460189	139.279	3.08872	21.0743	1.35908	12.171	8.69719	41.4868
MAPK11	0.619237	22.2942	3.05555	3.86303	0.660941	12.116	10.0157	5.98522
MAPK12	1.95354	20.7104	5.09914	5.84447	0.840195	9.01722	7.16106	7.74824
MAPK13	9.05791	6.54369	0.635005	11.4464	1.1	36.6518	13.7267	54.4612
MAPK14	108.94	20.294	10.9225	20.2669	17.6334	32.0997	34.6984	17.5269
MAPK3	36.0146	162.76	31.8983	54.6857	11.0592	118.524	79.5647	76.7211
MAPK8	17.8412	48.7888	9.79301	29.8265	16.6276	24.0834	19.2537	63.0205
MAPK9	11.8234	77.6521	11.0256	20.2485	7.87082	25.9646	20.1889	28.5462
MARCH6	124.027	114.194	28.6045	72.7053	32.5446	69.5227	73.7265	93.818
MATN1	0.246103	0.459432	0	0.00742197	0.00417857	0.185589	0.269039	0.355802
MATN2	1.24306	19.8363	33.038	31.6553	13.7019	19.6452	7.88273	60.5117
MATN3	0.0265969	4.4173	0.194584	1.37169	0.023692	18.3023	0.498928	2.24152
MATN4	0.0429229	0.0149619	0.029132	0.0691555	0.0103995	0.0547345	0.0425591	0.943831
MAU2	46.4072	36.907	13.3871	17.3437	5.11212	40.103	60.0018	68.466
MBTPS2	0.936575	13.8997	3.25918	7.46907	8.59707	7.08212	6.25096	7.15632
MCF2	0.411241	7.90655	0.436454	1.26822	0.124211	0.233663	1.15069	29.9709
MCMBP	14.4213	20.7694	9.33089	20.336	12.788	33.6887	30.1398	36.3046
MCTS1	15.912	39.9628	14.2407	20.4722	21.474	24.8503	33.4001	26.4026
MED14	18.6965	17.0278	6.66522	14.2563	9.29434	17.3153	16.9353	10.5681
MED23	29.6704	15.7024	3.63732	10.493	3.65599	16.2563	22.7902	19.9827
MEI1	17.2946	2.73609	0.67482	0.922392	1.11422	9.73129	31.4703	34.9242
MIOS	13.5749	14.6707	5.46394	12.6075	7.85163	15.8603	20.1315	35.8828
MLST8	15.8064	43.2669	11.9798	24.2139	8.10961	22.5563	25.6605	53.4966
MLXIP	29.8431	12.4879	7.09465	11.6514	4.8313	28.2249	31.6908	27.8698
MLXIPL	0.158021	9.09496	1.015	22.7586	85.3486	3.23083	0.0188731	32.1812
MORC3	24.8129	19.4026	4.93584	10.555	9.20422	20.1788	26.2407	27.8241
MORC4	0.759594	4.10192	1.62529	7.21308	8.04602	10.2747	4.21699	27.2792
MROH1	15.798	14.9284	3.46936	7.97196	2.06167	14.239	18.8409	17.5482
MSH3	4.61466	8.55594	2.1674	19.6609	5.79827	6.67387	5.83946	8.17551
MTBP	3.54668	2.12086	0.299864	1.31278	0.794461	2.02173	2.28104	8.07868
MTG1	15.3363	21.1116	6.00549	23.8504	14.5639	27.4917	46.0934	54.1588
MTHFR	20.2142	12.0583	10.8539	13.479	2.33214	26.5529	25.75	17.9658
MYCBP	10.4331	4.97677	4.17206	17.6288	5.3856	20.4964	16.2174	50.4251
MYEF2	3.46521	70.3822	6.15126	23.7076	0.65029	16.4053	19.698	78.3591
MYH10	14.9119	60.7204	21.7553	39.3048	13.3633	87.3398	7.24678	19.5426
MYH11	0.587524	15.5656	32.6013	43.4995	16.2861	125.755	83.891	152.933
MYH14	0.025935	11.7352	7.10673	14.076	12.3653	41.3188	0.328593	3.17491
MYH9	171.061	55.1995	35.3663	124.969	73.2653	278.475	313.063	67.1455
MYO10	1.46189	62.6735	2.10436	15.8256	4.88453	22.8205	15.6595	23.644
MYO18B	0.717115	0.203877	29.6304	0.0910454	0.012641	0.0351331	0.0498541	22.9962
MYO1E	1.64378	33.7245	7.27568	53.4633	46.3357	33.4915	31.1345	30.8236
MYO1F	132.233	11.24	2.12442	3.71525	7.13027	46.04	133.935	6.38689
MYO7A	0.799945	2.41276	0.75431	5.27965	5.15617	2.55676	21.9825	26.2861
MYO7B	9.43859	0.798888	0.606384	19.8689	0.170452	5.8366	22.9036	2.17757
MYSM1	25.4194	17.564	6.10012	11.6655	3.86868	22.8193	32.8208	19.6223
NAA15	13.8085	14.9551	5.75334	8.28768	5.83036	8.69436	12.5291	26.8257
NAA16	30.2976	12.028	2.7827	5.63016	3.14275	12.1006	17.7865	24.4151
NAA20	27.7073	55.372	24.7349	65.6752	32.6652	52.3905	36.7886	94.8625
NAA60	27.7405	41.7906	14.3349	42.1534	19.7776	42.7156	41.4205	45.4872
NAIP	14.5021	11.6457	1.30038	4.40286	3.28256	13.52	41.6789	18.6617
NAPG	18.0615	50.5415	8.96434	16.1547	7.65911	17.5915	14.5877	19.7487
NAT10	15.0842	20.7994	4.62195	11.5924	6.04403	16.6341	22.6822	29.8636
NBR2	1.20768	4.07991	0.879193	3.0466	2.47864	4.85367	7.02704	5.54104
NCBP1	19.7012	23.4118	4.80864	10.7303	7.07012	13.0693	14.4907	26.0894
NCBP2	20.1033	85.9907	16.474	42.2656	16.5255	48.3094	53.0742	54.1784
NEDD1	11.5776	6.17698	4.13313	7.6602	3.1711	12.179	15.6728	33.4987
NEPRO	15.6423	35.3583	9.46011	18.3253	12.5576	24.1462	33.2833	37.5639
NLK	6.06239	47.5109	4.91112	12.1969	5.21253	11.5691	15.8453	37.1887
NOL11	32.046	18.3407	7.79885	23.0959	13.6965	21.0496	30.6877	28.2435
NOL8	18.324	17.4251	4.9923	16.0945	6.72292	20.0247	35.3608	24.5616
NOP2	40.6694	17.0607	4.85877	10.7261	8.17992	19.782	33.2719	32.2827
NR2C2AP	4.89902	9.50096	2.68642	5.52444	3.59231	12.2012	13.5808	8.55974
NUP107	32.0349	17.4076	8.61135	14.2753	6.88018	30.1943	36.9615	53.9378
NUP155	11.5453	9.37058	2.23431	5.31716	3.4652	6.23356	8.45954	118.845
NUP160	21.0302	14.8338	4.20694	13.5899	5.95904	21.8721	23.7845	27.3376
NUP205	12.2672	11.6723	2.63315	9.00061	4.93719	14.5348	19.758	24.2443
NUP210	30.3605	5.22408	0.779221	6.37549	3.0443	9.22148	32.9445	16.7891
NUP210L	0.0159481	0.0115594	0.00723214	0.133523	0.0118769	0.0325079	0.00777087	33.6381
OBSCN	2.36571	2.41175	25.7339	7.83082	0.46261	10.1168	14.0316	5.10879
OCA2	0	0.885772	0.040511	0.325581	0.12075	0.502444	1.77376	2.66785
OCRL	6.20637	22.1178	3.24163	9.31146	4.73695	11.7542	9.12672	52.1913
ODR4	20.6477	20.8155	6.73813	22.0774	15.3252	20.2373	15.1461	24.9556
OR8G7P	0	0	0	0	0	0	0	0.518077
ORC2	7.99396	13.1482	5.45363	9.0502	6.51081	12.9827	16.0173	50.4484
ORC3	7.4436	26.8798	9.34258	13.2291	7.5374	15.8052	16.7522	40.3149
OXCT1	10.6729	100.732	101.699	45.351	0.718187	11.6172	15.9525	18.7819
PALLD	0.713352	48.6715	97.7331	53.2185	16.1225	113.997	145.896	113.374
PARN	10.8799	21.886	7.00453	14.7507	10.7212	23.8732	23.0177	35.7143
PARP1	24.2907	86.2746	21.4641	28.0552	23.0623	38.1629	89.9205	78.5872
PAXIP1	6.80485	4.64734	1.72913	4.58721	2.12902	5.96752	7.39487	21.7385
PCNX1	27.7016	14.1343	5.67025	13.61	6.87629	14.7618	17.6695	43.8957
PCNX2	2.1037	20.1879	0.856426	3.57909	0.340621	5.82943	5.42581	7.11382
PCNX3	22.3252	22.0879	4.94574	14.7567	2.66663	23.341	37.6714	46.1806
PCTP	6.74968	6.31894	7.30028	21.4121	43.8246	19.6449	13.5442	19.9462
PCYT2	10.4926	38.6524	14.3899	53.7959	44.8873	22.1447	12.9991	219.211
PDCD11	5.89821	10.0547	2.39803	7.16375	3.754	8.917	13.9587	30.3942
PDE6D	8.67976	39.1634	6.19088	12.8658	5.35716	16.6039	20.3965	61.7194
PDPK1	12.7738	35.3919	9.56741	25.2161	5.34328	26.4098	22.162	33.122
PDPK2P	1.83046	7.63407	0.585007	5.05446	0.78511	2.93462	6.40758	5.55826
PEX16	25.2243	28.9473	6.40242	21.147	16.7752	29.0162	31.3961	31.9671
PFDN5	672.573	367.612	248.916	378.634	282.622	507.615	738.026	472.485
PGM2L1	1.95658	61.1435	0.270398	1.48701	0.621117	2.2304	1.70034	2.01862
PHB2	102.608	89.55	62.7569	87.1701	85.0203	113.229	136.025	64.2044
PHYH	4.66429	19.8803	45.414	143.346	288.327	21.8764	17.5249	25.6329
PIGB	13.0711	8.08829	2.32398	8.7363	5.99072	13.101	12.5586	15.2096
PIGN	4.21874	10.4135	5.28046	7.13993	5.65751	10.166	9.06426	21.421
PIM2	62.0603	14.1926	2.18401	5.03867	4.84007	28.6541	85.5993	19.6848
PLCB1	2.69936	69.7972	5.97717	11.2143	2.31434	7.00651	14.1274	3.95609
PLCB2	80.4983	21.475	3.69752	4.61805	7.17472	43.2293	150.501	10.2181
PLCB3	3.85873	6.75729	2.07279	5.2699	1.54697	16.0516	15.9795	11.2347
PLCB4	0.346751	5.83622	10.008	3.35272	0.281536	8.54152	1.64586	4.85126
PLCD1	12.6727	23.9153	5.15043	9.94157	3.90338	22.5043	15.6608	65.3307
PLCD3	2.21389	68.7882	21.3628	13.3392	0.930789	27.1759	5.91632	42.8254
PLCD4	0.308093	3.1224	0.487986	4.9033	0.142938	1.23933	0.938852	9.89391
PLCH1	0.166081	7.35004	0.52562	1.18477	0.0855065	5.65637	0.0881461	15.5995
PLCH2	1.41721	10.0721	0.179246	8.4848	0.487822	3.16643	11.1931	1.94234
PLCZ1	0	0	0.162569	0.109048	0.0494141	0.0886057	0	80.566
POLA2	12.7227	5.20073	2.15751	3.83905	2.31591	9.4496	15.9304	15.8282
POLE2	16.7482	1.11596	0.461953	0.339722	2.36601	1.92435	2.6116	7.85153
POLR1E	6.9209	12.0823	6.85943	5.80364	12.2904	12.0479	12.7581	14.3692
POLR2E	54.9367	137.978	59.673	126.729	111.189	117.69	127.852	126.111
POLR2K	37.1385	72.8897	22.9061	58.0482	31.0619	61.2158	47.9566	47.9578
POLR3C	14.3642	18.2376	5.32039	12.7108	6.01453	16.761	22.0141	56.0401
POLR3H	5.98416	46.9325	8.29457	15.822	8.0335	25.9094	14.6892	27.76
PPIL4	18.8923	21.1672	6.04134	17.5434	13.4956	21.8447	20.4529	27.6459
PPME1	26.2816	55.8793	9.47526	20.4316	5.45508	18.2455	13.3313	61.3699
PPP2R2A	40.0856	55.5039	12.3217	25.3635	25.2927	35.95	29.0596	50.3113
PPP2R2B	0.947314	130.433	1.16785	5.36983	0.303531	2.29439	3.50872	29.0007
PPP2R2C	0.131741	145.104	0.458132	0.23079	0.102983	0.206694	0.580588	10.3198
PPP2R2D	9.42289	30.6035	9.69862	20.7209	13.6066	18.7248	23.1429	25.9279
PPP3CC	12.3202	11.7176	10.8733	10.4096	6.10714	21.59	24.034	74.5315
PPP5C	16.7278	59.2579	25.1286	35.0765	17.693	37.9624	52.836	35.8493
PPP6C	20.7968	38.678	8.84819	24.3428	10.6319	30.0354	31.3363	42.0356
PQLC2	7.02292	9.27112	2.27222	6.83207	3.62029	8.50834	10.5544	18.0196
PQLC3	6.73691	7.62145	6.64544	23.2021	9.04265	33.3061	48.1687	21.6623
PRIM1	17.796	7.09271	1.34907	2.42955	3.04529	7.9592	10.433	22.8848
PROX1	0.00346467	8.37837	6.69481	8.25301	58.3373	1.38306	10.7941	12.9868
PROX2	0.147153	0.374658	0.0265428	0.138148	0.0123821	0.223476	0.401054	0.21107
PSMA1	119.57	94.9111	49.3125	59.5666	55.1133	106.892	104.797	83.4442
PSMC4	36.4533	69.843	25.1416	56.6302	26.2274	47.7783	53.8108	62.2708
PTEN	43.6206	36.6625	11.8692	26.833	33.4805	33.946	62.4748	68.2055
PUS10	2.71914	3.25061	1.51439	4.27922	6.7346	6.57048	6.90286	7.81769
RAB41	0.0581411	1.10489	0.00941371	0.0884754	0.0981644	0.246223	0.280669	5.59855
RAB6A	21.6412	251.586	40.518	68.0629	41.7719	97.153	71.279	59.7755
RAB6B	5.74985	205.765	8.99701	4.77916	0.20837	2.48989	7.96331	7.70587
RABGGTA	28.8516	19.5281	7.79717	13.9564	4.67316	29.1806	37.7139	27.4524
RABL2A	4.63578	23.905	3.95044	11.9784	3.03225	27.0919	23.197	36.2025
RABL2B	10.4945	30.9771	4.4325	14.5769	4.34467	44.4229	31.833	46.361
RAF1	118.746	56.407	44.0377	46.9288	33.8669	77.6709	84.3761	65.5935
RALGAPA1	6.42933	34.3877	3.91907	12.0406	5.28192	17.2554	12.4803	20.0652
RALGAPA2	16.099	7.15164	3.4917	9.55235	7.98035	22.0617	5.569	15.7979
RANBP17	1.47979	5.15177	0.687349	1.10585	1.21973	6.40776	1.60107	27.8732
RAPGEF1	35.0733	71.2155	27.4145	33.2842	8.74326	63.2047	69.7316	36.4088
RAPGEF3	1.65226	37.7349	12.7802	48.3827	1.56084	25.4861	42.2167	10.9844
RAPGEF4	0.216032	116.098	3.49842	4.72648	18.7617	13.7634	1.07139	13.002
RAPGEF5	1.08431	71.0181	8.49752	16.6969	11.7122	52.4312	75.3005	12.3452
RAPGEFL1	3.05508	45.3396	1.15808	0.968059	1.30328	5.94719	3.64888	11.1677
RASGRP1	5.76788	26.8163	0.485162	5.23491	0.820961	5.02621	10.4646	4.33567
RASGRP2	102.232	10.0756	6.87917	6.71595	1.90181	25.3447	162.139	11.0235
RASGRP3	5.61919	18.8512	22.6947	10.0495	5.06255	17.6391	25.494	3.99552
RASGRP4	24.5862	1.10583	0.427671	0.269641	0.794948	6.55041	14.8827	0.978493
RCL1	23.6673	7.15058	2.56749	11.0967	89.9664	12.4708	10.2337	18.5575
RECQL5	16.0421	21.695	5.62065	29.5768	5.45514	23.8803	39.5236	47.1283
RELCH	25.5054	29.9453	6.67888	14.425	7.33425	22.1028	27.6658	20.2854
RFC5	26.5449	11.481	2.26539	7.13432	5.77879	10.2584	10.608	17.2293
RFX5	18.4045	31.6176	10.3433	22.6958	6.47813	43.4115	80.94	30.9668
RHBDD2	20.487	193.782	12.3458	55.8989	24.998	93.879	37.8035	82.708
RHBDD3	7.75224	14.8862	4.03457	10.0337	4.21674	11.9697	17.7853	40.1222
RINT1	25.3556	15.1683	3.94547	8.28624	5.67527	14.985	14.8023	18.8352
RMC1	45.2124	18.868	6.6214	15.555	16.2308	28.859	33.2323	40.0353
RNF121	8.67991	26.2468	8.20826	27.8808	11.5149	19.608	17.9492	33.5815
RNF123	31.8472	21.3307	12.174	13.2508	10.6316	19.5293	16.5461	30.1921
RNF175	2.59718	18.9752	1.44898	0.101358	0.058355	1.77969	2.46112	1.77616
RNF220	47.8304	120.384	22.4424	44.3991	18.8612	57.5118	72.3239	92.3636
RNPC3	20.0028	32.1745	15.527	24.5942	5.10094	66.2661	46.1946	31.8119
RPF1	34.8752	20.6016	15.5286	22.0374	12.7957	28.689	31.6891	45.3371
RPL4	2065.48	1123.53	688.544	1032.12	662.017	1306.86	1938.03	857.705
RPP30	26.8198	29.4452	13.2298	20.9573	8.90011	27.2661	31.1622	60.3711
RPS23P9	0	0	0	0	0	0	0	0.0348538
SACM1L	21.0937	39.9113	8.75727	36.2081	13.088	49.4734	44.0611	31.2077
SBNO1	14.155	17.9307	3.36995	10.8038	4.57392	8.281	11.3663	100.428
SBNO2	40.9255	8.39018	2.19018	10.9157	10.2332	29.1235	46.0525	28.3331
SCN10A	0	0.00421746	0.0133893	0	0.00618428	0.00128907	0.00893981	0.194866
SCN11A	0.0366457	0.265703	0.014639	0.218771	0.102744	0.10364	5.11132	1.41003
SCN1A	0	16.2039	0.0188812	0.0419466	0	5.32498	0.0264576	0.344127
SCN2A	0.00739279	56.2659	0.0552657	2.65225	0.0372171	0.322297	0.137075	0.787441
SCN3A	0.134345	19.8564	0.360996	0.549669	0.115032	0.828912	1.17563	6.75227
SCN4A	0.0822056	0.054451	0.277435	0.550353	0.0327183	0.183788	1.11738	2.4772
SCN5A	0.272271	0.641608	17.7543	0.0527033	0.0173557	0.544957	0.185439	0.727295
SCN7A	0.00454214	0.859187	6.86098	1.22337	0.563725	31.8895	4.06323	3.48743
SCN8A	0.475847	23.5924	0.0837206	0.650181	1.13486	0.485688	0.82892	4.44614
SCN9A	1.31005	1.30923	0.197434	1.82042	2.65295	3.17886	4.11213	11.5718
SELENOM	2.70422	28.0691	13.1908	34.757	4.3887	40.5557	48.9351	26.387
SETD1A	14.6517	8.48878	2.29211	6.93001	2.13822	8.99308	12.668	27.3081
SETD1B	8.8203	6.56185	1.91294	6.29014	2.36357	9.0323	13.3791	10.7493
SFI1	32.25	15.3695	2.7613	9.16145	2.2741	22.6429	58.5501	50.2509
SGIP1	0.219431	50.9405	3.3958	11.9365	0.632204	15.5083	0.47887	13.2737
SH3TC2	1.12564	6.90484	1.36601	0.212067	0.117989	1.60999	1.2409	20.4529
SLC12A4	8.39169	43.8327	18.6736	19.7466	12.2697	62.6895	42.0481	32.7911
SLC12A5	0.440938	86.665	0.709089	0.370747	0.565493	2.54456	1.90154	6.05519
SLC12A6	40.4229	23.7473	3.55647	23.5429	3.32468	16.9983	26.7983	62.9513
SLC12A7	7.9777	10.2481	16.3009	35.327	12.7511	28.6913	55.6926	59.352
SLC12A9	10.7663	20.6916	3.49132	14.3542	3.20588	25.4211	39.4732	8.85433
SLC25A14	9.04493	23.8329	3.53393	7.07154	2.70229	16.0377	11.966	20.0691
SLC25A30	6.63129	5.98992	28.8783	46.3614	14.0135	12.4198	15.643	12.4706
SLC30A5	14.024	17.954	11.1841	30.4765	11.8803	33.9805	29.9949	30.2082
SLC35B4	2.10081	16.9737	1.19301	11.733	6.27925	4.61643	5.29446	9.56073
SLC35E3	3.90323	10.993	2.23821	8.14005	3.14942	6.37776	5.89056	4.00118
SLC44A2	63.5946	107.842	32.848	86.3721	9.15918	219.98	258.793	230.325
SLC44A4	1.85573	0.289735	0.222591	53.3123	0.115694	39.0075	4.51974	1.88187
SLC44A5	0.0743329	4.89376	0.84496	1.32333	0.848904	0.914772	0.767011	5.99052
SLC6A12	0.359653	15.3229	0.0804372	39.6563	36.2993	2.74173	1.07297	4.43073
SLC8B1	24.8525	12.5668	4.2649	15.8653	5.62855	24.9246	41.7538	29.9602
SLC9A6	5.00479	64.9257	4.66896	7.21435	2.84949	10.1986	7.72423	11.9669
SLC9A7	3.10479	13.6538	0.582143	1.99056	2.25661	2.16798	5.50532	2.10714
SLC9A8	15.8448	7.52848	1.68866	6.50931	2.54546	8.2938	10.4629	12.8053
SLC9A9	2.57894	20.1491	2.45087	2.72832	4.26819	9.32531	21.8004	4.95534
SLF2	7.44142	22.3418	4.19338	7.17292	3.70849	15.064	23.1102	46.5436
SMAP1	10.1587	41.8549	9.1813	10.9015	7.55598	17.993	15.8749	41.843
SMAP2	77.395	89.0667	8.19357	9.80777	21.8155	47.6072	209.797	28.1822
SMC3	32.0509	30.9931	7.02031	18.5604	10.1737	24.8226	29.3232	75.4347
SMPD4	52.5168	21.7942	7.82425	13.7666	7.82269	27.8971	31.1647	51.8935
SMPD4P1	0.057303	0.3837	0	0	0	0.104943	0.267654	4.9294
SMPD4P2	0	0	0	0	0	0	0	0.0758851
SMS	21.004	47.9211	16.3072	79.3081	17.8726	28.8113	39.0548	34.9516
SMYD2	6.98337	42.5497	86.1041	19.6768	15.9705	37.2486	32.0531	52.9178
SMYD3	6.93896	17.3056	2.75163	10.227	3.27416	12.6012	8.00073	17.2378
SNRPE	83.4178	62.5808	17.4332	56.3334	40.8357	45.1481	62.5037	69.3711
SPAG16	1.38445	36.8805	8.58139	25.3397	9.56736	16.3298	10.3322	75.7384
SPAG17	0.137058	0.213171	0.00368526	1.79239	0.106663	8.13155	0.153865	42.1002
SPATA31E2P	0	0	0	0	0	0	0	0.0185071
SPC24	8.66866	1.12825	0.303864	0.457143	0.697641	0.988667	1.77616	4.16319
SPCS2	54.9645	206.061	56.7387	141.109	89.6073	183.083	179.202	131.864
SPCS3	63.191	48.8806	16.1197	30.6348	21.4783	54.643	65.9579	23.5411
SPEG	0.190508	24.9977	15.3601	3.15025	0.261916	9.77126	3.16022	10.2526
SPG11	26.5011	23.868	10.3422	20.6426	16.4598	35.4145	50.8063	45.7084
SPO11	0	0	0	0	0	0	0	10.8659
SPTSSA	2.74413	22.7156	5.48557	20.9516	25.0704	45.3552	15.3559	11.5176
SRD5A3-AS1	0.559148	4.26369	0.555244	0.66683	0.170995	2.46966	3.18578	21.9215
SRI	91.3784	257.438	38.486	68.942	27.2066	122.307	86.0044	74.0268
SRP68	31.5426	55.4412	16.4241	34.9328	22.5862	47.3971	41.9132	46.9521
SRP72	52.5221	57.8841	12.257	37.0283	28.0786	43.2985	54.8823	50.9293
SRPK1	59.4887	19.7288	3.89713	20.2107	11.3789	14.1385	15.8678	76.1364
SRPK2	10.7486	126.121	7.56619	18.13	8.65388	21.2768	25.9634	214.382
SRPK3	0.261642	2.51824	20.081	0.327031	0.139281	0.910367	0.836244	1.36067
SRSF10	202.672	60.0351	20.053	53.703	36.7373	96.7202	96.212	110.778
SRSF12	0.460351	8.52854	0.0737057	0.66675	0.0634087	0.295376	0.2907	28.8963
SSR2	149.703	94.9495	42.7094	114.441	71.4861	221.558	186.906	152.674
SSR3	43.1341	66.2286	54.3117	65.4688	60.025	76.4415	74.5354	105.124
SSU72	33.571	79.3802	31.2382	81.7358	38.6933	90.3912	91.1948	62.9354
STK11	28.2942	23.0359	10.1376	23.3941	10.145	28.5865	45.7977	114.911
STX10	48.087	30.8948	14.999	24.4616	15.4419	57.0971	50.9582	15.6022
STX6	2.10437	28.0348	2.16667	8.04919	2.83879	14.2007	12.2949	10.5189
STX8	28.7249	53.729	21.497	45.9226	28.5342	35.2893	38.8104	97.4424
STXBP5	15.7025	29.4652	2.1083	3.04378	1.46489	6.96302	8.70369	29.824
STXBP5L	0.018445	14.8208	0.00144546	0.0258529	0.00522886	0.0059947	0.0212344	2.91171
SUDS3	15.7744	19.3422	5.29265	13.1527	6.60685	17.0478	16.1231	29.2406
TAF1C	35.3145	29.2676	12.0762	23.5115	6.81454	39.5091	73.4538	42.3547
TAF2	11.9468	13.5402	3.96679	13.1464	5.76039	11.4071	15.4712	24.9265
TAF7L	0.0516685	0.259659	0.0132239	0.304585	0.0759652	0.0959905	0.023353	45.3007
TAPT1	103.875	43.4757	10.5228	27.5043	28.4604	39.3481	26.7189	67.3084
TBC1D32	1.5132	7.79426	0.594365	2.29814	0.465367	3.24444	2.95442	12.1649
TBCE	10.8138	21.5997	7.6235	19.3806	11.2006	19.026	16.3337	25.7226
TBCK	5.4611	19.6913	3.65367	13.1504	4.89384	16.4311	16.2857	22.0677
TCEA1	47.4335	66.1581	15.7657	43.7642	36.8869	60.0568	51.9529	64.7199
TCEA2	8.11341	88.796	15.265	35.0666	28.5365	44.16	41.7999	108.587
TCEA3	0.688762	4.58859	18.6608	59.2877	66.9807	36.6037	10.8023	7.22159
TCP1	170.702	139.223	42.6774	103.05	54.3654	102.565	107.541	275.476
TCTN1	4.00933	25.6738	8.49418	31.097	7.88142	33.2116	17.7253	62.5366
TCTN3	5.30136	19.9377	6.51054	24.0156	11.0388	27.8677	21.9337	32.8373
TEDC2	3.9301	1.85138	0.21375	0.630104	0.424427	0.595481	1.92801	8.43767
TEPSIN	26.1555	8.08466	2.65009	10.1866	3.00619	20.485	51.6282	21.3485
TFP1	0.44507	1.83175	0.41402	0.290941	0.770997	1.20726	0.864496	0.818755
TGS1	8.87187	8.02607	2.60381	7.53223	2.89257	9.73881	12.652	15.537
THOC2	34.6664	32.6465	8.68667	22.2291	12.3557	47.0802	45.6321	33.3922
TM2D1	18.1807	50.5502	21.6748	40.1934	18.2919	49.0419	41.7481	56.9417
TM9SF1	6.46477	16.9908	8.75483	31.4722	15.2101	37.7752	21.632	35.4941
TMEM107	13.6796	15.4662	4.81341	12.0113	2.11216	21.4343	18.0877	25.0094
TMEM150A	1.81191	8.9597	5.84019	24.9583	8.16077	24.0359	11.0438	34.1033
TMEM150B	0.549824	0.892932	0.546762	6.72278	0.724076	13.7056	5.82803	1.37768
TMEM150C	0.206868	24.1125	5.9763	17.945	7.75523	10.1071	22.0527	5.89607
TMEM161A	5.97544	13.398	6.17875	13.363	9.05818	16.0388	14.3258	10.2147
TMEM161B	5.28913	12.9457	2.58804	8.73308	5.40176	11.5257	11.9208	20.5654
TMEM181	4.39715	34.491	4.02772	7.11802	6.39804	15.8622	14.9689	34.3469
TMEM231	1.30248	18.5554	4.06301	6.61712	0.903562	15.2378	4.43131	21.4502
TMEM231P1	0.279859	1.45846	0.0764847	0.148576	0	0.238169	0.209957	3.97723
TMEM258	99.1431	89.6883	52.345	113.502	90.7717	119.72	130.622	101.665
TMEM30A	28.3854	155.078	18.2286	62.5252	42.3569	117.548	68.5933	46.0465
TMEM30CP	0	0	0	0	0.22037	0	0	4.71554
TMEM33	9.85739	28.3589	4.77689	24.7893	18.6238	19.5635	19.1225	19.8281
TMEM41B	20.0957	24.3405	4.51839	13.8244	11.3343	30.85	14.8864	20.7697
TMEM44	6.47439	5.69969	2.58168	3.19999	1.62265	12.4103	11.5001	5.48929
TMEM80	4.58102	17.1024	7.39189	24.409	4.41516	27.9164	32.6239	37.9769
TMEM87A	63.248	55.85	9.25635	23.0106	9.8815	103.313	29.9351	61.9591
TMEM87B	5.64496	12.1483	3.97203	9.32231	4.89096	18.8722	20.0454	10.3686
TNPO1	30.8718	34.3696	11.8328	31.4121	13.9171	24.1092	28.4904	78.3069
TNPO2	24.7102	88.3639	16.0984	24.9776	7.90825	34.8867	42.5759	79.2873
TRAIP	6.86798	2.31255	0.490487	0.727098	0.310735	1.7491	2.95565	12.0713
TRAPPC10	45.0935	26.214	4.96708	22.308	7.69753	22.8307	30.3582	35.1753
TRAPPC2	5.60225	15.8961	2.26166	7.69665	4.51347	12.4365	13.7792	4.9463
TRAPPC2L	34.3719	85.2097	37.3832	67.4044	37.8275	53.6008	64.2218	147.336
TRAPPC2P7	0	0	0	0	0	0	0	0.322162
TRAPPC8	12.3271	23.3414	7.52494	18.1396	15.8667	22.5319	24.5541	78.854
TRAPPC9	8.09393	20.7454	6.31761	11.4431	4.6957	12.5444	11.6615	14.6934
TRIT1	6.5035	15.5362	6.95624	12.7466	6.57825	12.9698	16.3987	24.574
TSPAN13	11.6869	75.4763	7.10317	5.82374	14.0985	253.548	28.8679	12.2743
TSPAN31	10.2954	57.1612	19.6541	37.1959	18.0497	58.5742	47.1275	27.3301
TSPY1	0	0	0	0	0	0	0	1.76389
TSPY10	0	0	0	0	0	0	0	11.1727
TSPY11P	0	0.0384339	0	0	0	0	0	0.618732
TSPY13P	0	0	0	0	0	0	0	0.343764
TSPY15P	0	0	0	0	0	0	0	0.159926
TSPY2	0	0.142088	0.00278093	0	0	0	0	40.8773
TSPY3	0	0	0	0	0	0	0.0699819	4.60685
TSPY4	0	0	0	0	0	0.0458706	0.145984	16.8483
TSPY5P	0	0	0	0	0	0	0	0.0113396
TSPY6P	0	0	0	0	0	0.0223858	0	1.90236
TSPY7P	0	0	0	0	0	0	0.0531316	8.55874
TSPY8	0	0	0	0	0	0	0	10.3437
TSPY9P	0	0	0	0	0	0	0.0793182	38.2572
TSPYL2	61.4514	141.997	17.4909	14.9614	12.0045	42.7693	60.1059	187.043
TSTA3	36.9754	24.3354	10.9442	24.9215	24.5107	40.7601	39.9416	64.9612
TTC23	0.524407	8.16987	4.44782	10.3713	5.73671	12.7586	9.42315	30.69
TTC23L	0.00302851	1.87947	0.0496039	1.24182	0.217748	0.953667	0.216552	50.3622
TUSC3	0.181513	80.3697	25.4698	29.3971	4.35423	39.7257	10.7786	60.6785
TXNRD2	12.187	15.6214	7.18075	19.2007	14.898	20.2054	19.7744	18.7705
UBA3	24.9954	56.4359	26.9778	33.663	12.7979	40.8324	47.4412	39.1113
UBE2H	32.6126	65.1738	44.6689	38.3842	22.8393	46.3702	38.4053	69.1098
UBL5	238.43	357.25	302.919	321.007	234.18	344.283	284.937	335.051
UBR3	9.63178	44.3143	18.2674	19.113	14.9381	16.5614	15.1906	25.7161
UBXN4	115.916	66.0049	20.0067	54.6283	44.9714	71.3491	78.0977	104.881
UFD1	58.705	43.4853	18.49	34.8877	29.611	47.9066	49.8788	63.6857
UPF1	27.2633	27.2069	7.7741	27.7199	10.0503	26.9093	40.349	60.246
USO1	7.4188	32.2461	24.1449	32.3295	31.9813	41.4326	33.1182	66.3744
USP10	32.7307	53.0173	14.1857	33.8859	23.1771	31.3936	44.9074	53.1292
USP14	32.7971	53.4571	11.0853	22.4439	12.3758	24.4757	22.1734	35.9122
USP2	1.19137	30.6953	23.1589	46.2912	14.0445	4.38706	0.729586	107.089
USP21	16.0961	20.5089	6.66187	12.7893	3.35748	22.464	26.6073	34.1398
VAC14	11.4429	21.3101	6.94508	15.2143	5.17252	19.6237	25.9783	27.6145
VASH1	2.21398	32.4988	10.1382	4.47182	1.34432	24.887	25.562	19.8115
VASH2	0.504426	2.53862	0.406441	0.476977	0.204391	1.8471	2.42361	13.4112
VBP1	35.7817	99.8649	30.6111	33.9615	18.345	33.4007	31.334	30.7678
VEZT	12.0494	62.5507	19.0659	26.856	17.0068	49.1674	23.5596	33.0369
VPS11	33.9561	32.8378	7.41561	21.6076	7.65336	26.8504	29.9697	26.8542
VPS16	22.1691	28.7869	6.8777	15.0457	5.65484	25.7988	36.2285	22.7827
VPS25	31.1191	32.3201	14.0536	39.7893	21.0161	37.126	31.6395	35.1268
VPS35	18.4277	77.662	26.7967	50.0002	13.7008	53.4859	46.525	80.3702
VPS35L	11.9986	48.453	9.10803	26.1608	8.40687	25.2482	30.0551	55.679
VPS35P1	0.0207152	0.130642	0.0131937	0.0769421	0.0469723	0.0971725	0.0903954	0.424612
VPS41	12.5113	104.213	14.4181	30.8587	14.1241	35.0349	39.1987	37.4713
VPS52	26.0645	56.38	15.7818	29.4411	12.7764	51.819	65.6905	61.1303
WDFY1	76.7168	27.2998	7.60134	16.3764	10.6752	33.2387	34.9729	24.3141
WDFY2	26.7141	12.1292	2.62515	5.2162	2.76089	10.0634	15.8725	23.1508
WDR1	114.615	102.366	56.6772	138.381	54.6968	161.188	132.337	211.727
WDR11	32.2024	28.8961	5.37462	28.1309	11.6028	40.8233	50.9466	36.1223
WDR27	7.00874	13.0626	3.29372	10.1942	3.48693	20.8519	25.323	38.7328
WDR41	20.5861	44.1227	13.4369	19.0827	9.21033	30.3468	22.801	70.02
WDR91	19.2308	21.9978	3.51449	24.8277	4.14942	31.578	21.7	30.1286
WLS	3.77988	115.538	33.888	78.3795	12.3525	84.7991	41.1672	50.1542
XDH	0.0546847	0.0128402	0.00245655	0.176998	35.0127	0.24718	0.0194237	0.140826
XPO4	6.12071	7.50129	4.03237	5.86041	1.84639	8.68143	7.9671	10.1199
XPO5	13.5059	22.3114	4.99524	13.6513	6.54167	12.7461	17.1579	57.5954
XPO7	42.5122	46.4796	15.1374	33.8397	8.8025	29.1797	29.6873	70.0143
XRCC5	101.343	123.166	34.1199	90.5846	94.4911	101.044	111.683	117.311
YBX2	1.2881	1.61951	0.393107	1.24108	0.485492	0.391337	0.178486	606.574
Z93403.1	0	0	0	1.44771	0	0.0292249	0	0.0135198
ZC3H4	6.23937	19.5795	3.90108	12.3441	5.86487	14.7711	22.7161	18.1999
ZC3H6	2.64736	6.84996	1.51966	3.56143	0.863964	3.8343	4.94471	8.27453
ZC3H8	6.49248	13.6592	4.78043	6.45382	3.81571	6.03056	9.94226	18.2421
ZC3HC1	5.48064	11.719	6.27909	9.9472	5.05977	8.95559	12.0366	24.4362
ZCCHC8	46.8352	11.8065	3.64563	9.84116	5.73311	19.4411	25.6312	24.0128
ZDHHC1	0.178723	4.73262	1.7778	9.38319	1.07609	15.7878	11.8118	17.2285
ZDHHC11	0.826233	12.135	12.078	4.58257	2.59822	42.0414	17.9403	18.9392
ZDHHC11B	0.126146	17.6195	5.52175	1.82342	1.36915	22.1166	12.2529	4.31208
ZDHHC13	7.37413	9.47875	4.33974	7.1658	0.997511	8.28541	7.58756	26.7059
ZDHHC14	3.29506	26.944	6.07468	7.04987	5.39972	11.9772	9.95514	17.0388
ZDHHC16	5.36042	20.1706	7.09376	17.2111	9.58029	33.7431	14.7763	30.9904
ZDHHC17	35.5536	56.3176	8.6146	13.8355	5.96411	21.3085	31.5621	36.4411
ZDHHC18	84.4791	16.1013	5.58453	5.58293	5.16084	18.8809	35.9326	14.3
ZDHHC19	1.4569	0.0822061	0	0.150301	0.916251	0.558632	1.48904	54.2995
ZDHHC5	19.5131	20.6961	12.2834	29.4229	16.6778	36.6007	31.6207	71.2737
ZDHHC8	11.8545	36.0191	12.0686	19.9685	6.26668	38.1519	50.1445	24.3086
ZDHHC9	3.44915	63.8689	3.46877	29.4702	14.7762	20.4931	4.291	6.92902
ZFC3H1	41.9618	20.9082	5.06404	10.7386	4.56441	26.0515	42.7512	37.1991
ZNF207	165.046	83.601	27.4526	49.8466	30.7367	90.4294	119.26	121.642
ZPR1	30.7832	21.7938	7.25009	19.7805	13.6201	25.8226	24.5767	87.7471

## Sheet: Mouse
Gene	Bone	BoneMarrow	Cerebrum	Heart	Kidney	Liver	Lung	Muscle	Spleen	Testis	Thymus
0610040F04Rik	0.0686656	0.00300255	0.967369	0.0409636	5.80959	0.0491035	0.0688728	0.246154	0.0756934	0.109733	0.00713339
1110028F18Rik	0	0	0	0	0	0	0	0	0	0.230883	0
1700001D01Rik	0	0	0	0	0.0268148	0	0.0207013	0	0	0.68698	0
1700023F02Rik	0.0477743	0	0.0490295	0.0248377	0	0	0	0	0	36.1398	0.0514592
1700047G07Rik	0	0	0	0	0	0	0	0	0	5.15337	0
1700074H08Rik	0	0	0	0	0	0	0	0	0	11.7817	0
2610002M06Rik	4.58688	5.47025	17.3996	1.38678	3.23164	2.24008	8.35544	1.61836	8.89842	1.9627	15.3552
4833420G17Rik	26.8382	15.3639	23.8839	5.55061	14.6227	6.60091	35.0857	7.23653	66.1242	22.9219	98.9232
4930402H24Rik	7.31078	2.22295	35.6302	7.64231	12.0783	2.74511	22.5152	1.16866	8.269	35.7302	11.9784
4930447A16Rik	0	0	0.0207742	0	0	0	0	0	0	1.34166	0
4930447C04Rik	9.32814	0.0565815	15.7039	0.116271	0	0.010249	0.0378664	0.146103	0.235114	26.1007	0.874207
4930590J08Rik	0.198207	0.101747	1.43952	0.155553	0.0809701	0.0754107	0.703739	0.173312	0.465726	105.909	1.12668
5730455P16Rik	7.01684	2.1598	26.1924	5.16173	6.47548	1.91911	9.09129	13.5703	7.87456	3.11312	8.61755
9930104L06Rik	8.43101	2.28734	10.6033	1.98306	3.6787	1.11698	11.8249	4.00962	14.9041	6.45105	15.267
A630075F10Rik	0.00778077	0	0.0128028	0.0134366	0.0423851	0.00571954	0.0111674	0.00696909	0.167441	0.0201744	0.012063
Abhd18	3.66106	1.45343	9.28542	13.0899	6.76613	4.02332	4.60489	2.63857	6.39827	13.7798	11.4894
Actl6a	29.103	27.8407	11.5732	7.40149	18.823	6.8771	30.9558	9.69583	46.1179	81.5534	79.8069
Actl6b	2.85777	0	72.9607	0	0	0	0	0	0	0.184498	0
Actr10	111.007	53.8838	88.0755	38.5351	57.8401	30.3688	95.1071	54.4438	87.9707	650.494	156.631
Adat2	2.81446	2.24234	3.92681	0.690653	2.82126	0.866775	3.18693	1.65645	4.609	13.5939	8.75918
Agbl4	0.119322	0	6.13486	0.0735232	0.121978	0	0.412733	0	0.0303119	66.1529	0
Ahctf1	23.0039	13.8577	17.8793	6.63944	14.4544	7.31033	34.9106	11.989	44.2779	112.349	44.5293
Alg12	9.76187	2.46591	7.31954	2.59133	6.28218	2.23375	11.2569	2.82023	14.1145	18.661	11.5661
Alg3	19.3591	4.11338	10.799	4.73299	9.15159	7.15304	12.8269	9.64521	14.0703	10.3146	14.4948
Alg6	7.29894	3.35201	6.76654	1.78475	3.36706	2.91096	7.19193	3.25101	6.18521	1.76445	7.16427
Alg8	12.0548	8.08181	5.08405	1.6545	3.94761	2.65558	6.55443	2.20388	16.9843	21.4815	22.9887
Aox1	2.97146	0.0399723	2.53901	5.69411	0.254033	12.714	26.0566	5.14817	1.36733	2.55128	2.98578
Aox3	0.2707	0.0226711	0.849569	0.203239	0.290477	119.063	61.9578	0.111393	0.463533	12.129	0.253934
Aox4	0.194541	0.0216902	0.402686	0.00310366	0	0.00220088	0.0287485	0.0175874	0.170581	1.19979	0.824752
Ap1m1	74.7693	41.5169	64.2416	19.5486	25.2725	8.60917	65.0084	16.8042	122.62	289.265	138.019
Ap1m2	0.0826365	0.620589	1.08778	0.0187437	9.59186	0.0967414	24.9749	0.0835	4.59972	1.92939	8.31657
Ap2a1	53.4436	23.9455	167.896	15.3751	19.1226	9.22516	48.1872	26.7828	45.8891	188.694	54.7975
Ap2a2	36.7143	25.6601	76.8529	10.3107	39.0252	10.0692	45.7689	15.0793	33.8478	27.542	36.0451
Ap4e1	1.70541	2.26643	6.06265	0.933861	2.0405	0.427836	6.48436	1.01148	10.2247	4.23348	14.0603
Ap4m1	20.8578	7.1849	13.1316	3.44448	8.75969	2.47073	23.8594	3.90421	27.9616	37.4798	27.7268
Ap4s1	16.8786	9.83568	40.1461	26.6204	14.3681	5.50387	26.8087	39.742	23.1165	13.9109	23.7377
Araf	72.8248	15.4741	140.471	33.1548	42.2466	19.3519	80.9834	52.5947	105.878	11.6392	87.3708
Arfip1	39.1071	11.6928	12.9018	5.31346	18.2194	5.96469	41.1304	5.86629	27.7854	5.18159	35.9408
Arl16	25.8609	6.02035	26.5942	5.05155	8.02485	3.46644	18.3476	4.25776	16.5344	10.4499	21.6778
Arl2	28.7041	7.40707	58.3082	19.782	18.9872	2.15015	30.3276	25.3438	16.522	22.2591	20.6865
Armc9	7.33967	3.28596	16.6376	0.625657	3.60606	0.860644	5.35604	0.864185	6.44984	49.6178	6.61255
Armh1	0.661872	0.0127948	0.532309	0.014269	0.0853289	0	3.2641	0.0391011	0.0108736	104.744	0.164419
Arpc5	118.226	187.376	48.5619	12.1574	49.8482	21.3864	144.481	14.7925	251.066	15.4971	213.072
Arpc5l	42.8882	40.1282	57.3921	30.5333	32.2046	14.4735	43.1856	64.8045	129.388	105.837	76.2236
Ascc2	16.672	7.52546	13.3228	4.63535	14.6706	6.54224	48.7616	5.89463	27.2926	79.8386	45.9307
Atg3	41.3559	26.305	28.5973	7.76638	29.4004	24.5026	48.6105	13.3005	42.5654	23.8719	40.6757
Atg9a	24.2316	16.5601	73.9731	21.1638	21.0508	16.8341	32.5293	49.2867	20.4366	204.591	30.3044
Atg9b	3.20953	0.321885	4.45286	0.379477	0.113149	0.0368668	0.432744	0.0948573	0.634574	0.817781	2.58632
Atm	1.14581	2.09007	4.68163	1.09695	2.92041	0.918248	5.78238	1.00384	19.3427	2.87296	17.4123
Atp6v1a	62.6122	19.3007	166.903	4.62362	137.004	8.23069	57.9832	5.91045	29.4817	45.9966	35.6876
Atxn10	128.918	54.5973	166.361	29.8164	39.0465	26.768	118.151	19.2242	54.2617	147.063	111.764
AW554918	3.21007	1.71368	4.63987	1.70647	2.11083	0.389565	6.36212	1.45616	6.70047	37.738	8.37613
Babam1	57.3664	33.6044	81.3282	25.0384	54.3256	27.6242	67.9355	39.6493	74.2506	45.1574	91.0856
Baz1b	23.2393	26.3335	38.599	9.06059	13.3116	6.14713	42.4841	8.81424	56.9446	9.64286	95.9079
BC051142	0.704197	0.254193	3.02338	0.152757	0.329645	0	2.08784	0.15314	9.40643	1121.14	2.83196
BC052040	3.32777	3.14378	3.72029	0.766184	1.37946	0.766834	2.15724	1.39561	4.38853	1.88049	7.34589
BC055324	2.07576	4.92627	0.950447	0.238176	0.34513	0.0577625	0.831437	0.34891	4.25452	8.18617	11.676
Bpifa6	0	0	0	0.00748448	0.00951519	0	0	0	0.0612095	7.48019	0.0543112
Braf	6.5495	4.20162	22.7581	1.87367	6.3571	1.22857	13.0654	1.21768	10.5363	36.9616	12.1632
Brcc3	9.87479	8.82894	19.0915	7.1624	14.068	6.63521	14.6728	8.36267	19.5924	1.44509	31.4929
Brms1	23.4171	16.9425	18.0686	5.42461	14.1111	8.77549	31.2263	8.87282	41.2423	164.11	43.933
Brms1l	25.6568	5.44845	35.9206	5.39722	8.24814	0.76148	20.2765	8.30977	18.7491	9.81548	30.9649
Btaf1	4.2261	7.85273	6.86969	1.47743	4.37258	1.32505	10.1617	1.33304	16.587	27.7116	20.1288
C2cd3	12.3384	9.82311	7.45674	2.41366	6.48117	1.63497	13.5919	3.07043	25.748	29.9387	39.1384
C2cd6	0.0310129	0	0.0220623	0	0.0545118	0	0.00538523	0	0.00902415	165.68	0.0171896
Cacna1a	3.40111	0.300938	88.6745	1.03698	0.53048	0.0410743	1.65215	1.08652	3.44622	6.21098	3.52945
Cacna1b	0.644424	0.191203	31.0598	0.102918	0.0146813	0.0115234	0.255887	0.206151	2.72338	1.29188	4.85886
Cacna1c	6.59372	0.041476	13.7378	17.9355	0.297335	0.0456978	12.8414	0.512477	1.32202	1.38471	0.590626
Cacna1d	2.65625	0.559344	21.7462	0.912926	3.45647	0.473243	12.3494	0.192084	3.9635	7.17722	2.01441
Cacna1e	0.526308	1.04676	28.1811	0.0172783	0.0304354	0.00366814	0.413435	0.0833923	8.51329	0.475499	8.89991
Cacna1f	1.64958	0.0645983	0.277265	0	0	0.00537947	0.0256389	0	0.0616392	0.118214	0.0192812
Cacna1g	118.561	5.4814	70.282	8.09019	0.456661	0.00562455	0.562034	1.39173	1.87793	1.33591	0.414231
Cacna1h	3.07896	0.297241	18.4193	4.15072	0.119452	0.0469849	0.727339	0.936653	6.80654	67.9864	0.517711
Cacna1i	0.336393	0.42081	24.5273	0.0185978	0.0106904	0.00311893	1.01613	0.124752	13.7692	0.929672	0.195551
Cacna1s	1.49462	0.039749	0.722238	2.6568	0.0472714	0.0265603	1.84293	271.519	5.41348	11.8246	2.09843
Cacna2d1	15.0736	0.234704	41.8495	18.7426	0.68963	0.116005	12.369	52.2326	1.86515	3.8319	0.581028
Cacna2d2	4.46963	0.0748263	30.9799	2.2323	0.146287	0	0.354324	0.197737	0.489021	2.22619	1.62864
Cacna2d4	4.9268	0.098192	1.79811	0.00931136	0.0197872	0.00168523	3.65006	2.87236	2.75653	0.443603	7.49227
Cage1	0.642759	0.265905	1.25065	0.0891411	0.466915	0.121898	0.586952	0.0686068	0.987537	238.492	0.47489
Camkmt	3.80693	1.01864	5.80307	0.610276	4.22905	0.42299	3.48522	0.405206	5.2893	6.62821	4.18086
Capn1	23.2173	43.1611	16.3018	7.41515	10.7633	5.77867	44.6203	37.7055	60.7056	0.965327	69.7659
Capn11	0.269146	0.299115	1.90858	0.499001	0.446063	0.57693	1.23755	0.284519	1.15886	34.6539	0.153186
Capn13	0.00619586	0.0432358	0.0135584	0	0.175459	0.015591	0.386468	0.00890394	0.0145904	0.303679	0.298781
Capn2	104.998	13.996	48.6992	22.7513	29.8142	8.07812	159.482	26.6644	42.2386	11.4662	35.7445
Capn3	3.33613	2.12668	2.82432	0.678475	0.157702	0.494443	1.0635	67.3232	4.73233	0.53459	49.1494
Capn8	0.00722263	0	0.0122198	0	0.0126482	1.19065	0.413665	0	0.00203761	1.03666	0.161642
Capn9	0.0808637	0	0.0808842	0.0591579	0.012842	0.00437263	0.0275088	0.0052855	0.152891	0.712239	0.202176
Capns1	331.827	140.03	190.435	167.761	180.073	69.5219	397.891	140.832	255.883	318.448	217.675
Catsper1	0	0	0	0	0	0	0	0	0	145.259	0
Catsper2	2.21256	0.227994	3.11487	1.82894	0.913884	0.824557	1.40613	1.23547	2.01025	239.694	1.92093
Ccdc134	12.2996	4.97098	7.9064	2.14293	3.85428	1.12674	13.3188	5.57992	30.7125	20.2957	36.9608
Ccdc154	0.0281678	0.0127895	0.0205867	0.00304361	0.0208248	0.00911127	0.516768	0.00644998	0.00483404	16.2825	0.107774
Ccdc28a	6.79853	3.64242	22.4555	5.02936	9.2099	4.18385	10.8793	5.08292	13.1658	92.5662	19.2536
Ccdc28b	41.7278	10.6035	44.3023	9.41497	9.96374	2.27665	44.9266	22.5287	41.5907	13.9119	55.061
Ccdc43	12.5438	5.07998	13.8795	5.0712	8.64482	3.12807	14.7202	34.5102	16.6116	11.388	18.9843
Ccnk	19.9891	14.5265	19.1715	8.39328	11.5175	5.31335	22.2733	45.4302	41.1324	355.672	53.8267
Ccnt1	7.75494	8.87961	11.0482	2.33746	4.45889	2.40549	13.8743	2.81988	23.5008	13.9644	34.7721
Ccnt2	12.4392	8.33808	26.8506	5.98443	8.30382	3.45597	31.121	7.37801	47.4486	7.44464	53.8714
Cdc45	7.33469	25.2819	1.45602	1.09794	1.13876	0.487863	2.80431	1.26103	9.60833	27.2463	44.3722
Cdk5	48.5633	8.73555	96.9489	10.0248	20.003	7.77299	32.7198	8.81484	37.8418	20.5328	38.4222
Cep126	2.3466	0.120289	10.6375	1.12588	3.45511	0.0160812	9.91379	0.324488	0.366012	234.89	2.10517
Cep164	15.8559	8.96832	10.5702	1.88456	6.00361	1.6829	17.6927	1.30737	17.5857	59.4455	22.0525
Cep170	15.6641	7.92918	29.656	2.58819	1.87288	0.865272	17.7773	3.13047	28.1004	107.797	38.9658
Cep170b	23.6116	0.524237	87.975	2.30895	25.1746	5.39978	37.1933	3.60896	6.34296	18.5417	10.9986
Cep41	7.22318	2.22813	2.79932	0.716746	1.01224	0.587397	4.43432	0.453875	5.36313	72.5319	9.34181
Cfap44	0.121003	0.00371207	2.19082	0.00944888	0.190845	0	8.42889	0.0366889	0.0306844	27.8916	0.188379
Cfap46	0.150687	0.00321424	3.0268	0.0243162	0.0206538	0.0122964	8.35235	0.0206808	0.0378521	55.5341	0.402297
Cfap69	2.92502	0.0245766	8.29163	0.318476	8.93689	0.146105	13.7025	0.121595	0.135772	295.636	0.31425
Cgrrf1	21.0741	9.38026	19.0305	11.1903	24.7054	14.0508	48.4094	25.938	13.5506	59.4115	6.30772
Chd1l	7.99811	6.71756	4.45315	3.95497	3.87001	3.00013	10.8799	6.83267	19.33	56.9459	28.3077
Chd3	136.636	8.90787	138.832	5.74978	120.92	22.6919	93.8739	6.78575	180.027	36.6135	179.691
Chd4	77.9777	42.2802	63.565	22.7362	37.9798	10.996	77.9119	23.3259	136.604	84.0027	217.197
Chd5	1.05606	0.0191881	53.409	0.0533036	0.0673696	0.00338453	0.862237	0.0482525	0.0945987	131.444	0.117307
Ciao2b	29.259	12.6584	24.7026	21.5306	18.5353	8.77112	35.9477	18.9506	36.1298	37.1243	52.8148
Cip2a	7.20536	17.4194	1.72077	0.495299	0.848806	0.321979	1.87268	0.466443	7.9147	23.4213	52.7948
Clcn6	5.90067	1.74733	39.4035	1.93703	5.82601	0.357054	11.7874	1.6636	11.8494	5.2372	17.815
Clcn7	35.0689	7.14057	29.2576	7.2973	21.4199	8.70651	33.1324	7.50686	30.1406	9.14518	25.4594
Cnep1r1	43.5358	15.1579	29.0246	13.4371	17.4113	5.85455	41.9763	22.8037	32.2665	23.7661	47.871
Cnih4	30.8904	20.0234	15.2321	16.8004	21.7636	4.27221	29.8594	15.6026	25.5503	11.4717	34.838
Cnst	8.97324	7.48203	20.367	11.3198	5.74622	1.35215	23.3063	11.6587	15.3787	14.1878	31.1576
Coa3	54.5735	27.133	72.973	34.274	56.6997	24.0945	61.8231	41.9076	38.8977	22.1263	49.426
Cramp1l	5.48639	5.06885	10.5212	2.1477	3.72803	0.884378	15.0022	1.64947	16.4284	16.5494	31.2273
Crnkl1	12.7196	13.2268	7.84646	4.11196	5.55698	2.50711	14.9254	5.4215	20.8632	19.7562	31.3764
Crtc1	11.8247	1.54134	73.2191	2.2214	3.89925	1.30235	8.81083	2.46692	11.0345	6.10589	15.3426
Crtc2	40.7363	15.6929	30.9181	8.98362	22.6584	10.2004	59.7014	11.3987	122.015	17.2452	102.395
Crtc3	9.88346	3.4361	8.53524	3.37571	3.46266	1.50749	17.5563	3.95521	19.5659	5.02624	26.5248
Cryzl1	26.4132	15.0152	49.3355	8.93835	14.3535	4.58246	37.6714	9.47363	31.4059	30.362	20.2583
Csnk1g1	5.33693	3.28169	10.5828	1.22217	2.49959	0.429227	7.24012	1.30349	13.3494	28.823	20.5798
Ctag2	0	0	0	0	0	0	0	0	0	90.4506	0
Ctnnbl1	18.9275	11.7338	15.6764	3.28906	6.69608	4.26104	16.8368	3.87136	24.6322	72.7159	44.6104
Cuedc1	40.8412	2.28896	24.4128	16.0783	7.41802	0.556129	37.0841	54.8729	13.1523	2.07699	12.0485
Cul1	82.4432	26.5799	66.7547	20.1328	30.9399	11.2046	67.5353	33.6752	72.0076	84.1304	67.4769
Cul2	19.7318	8.87569	31.6653	11.734	16.0361	8.83021	20.5921	24.8784	20.5915	16.107	29.6758
Cul4a	49.2328	39.9362	29.1163	22.083	29.3191	24.1682	44.9082	29.3993	36.833	57.8017	35.187
Cul4b	9.5934	9.44412	18.0929	2.66302	12.0523	4.81351	14.9397	3.1638	22.0939	42.2394	30.5133
Cyba	94.7334	263.015	7.26071	16.0908	278.168	4.33661	129.375	13.2326	341.608	2.04112	168.193
Cyp4f16	15.2099	4.03448	6.40053	3.03562	3.86898	0.876408	20.4263	1.40254	50.4604	0.870258	12.3578
Cyp4f37	0.191791	0.0788851	0.193721	0.0891343	0.0872576	0.00768384	0.316885	0.0193524	4.11388	36.4861	0.125035
D10Jhu81e	42.5678	16.3512	65.332	147.989	109.213	49.5613	44.1365	98.4183	38.2733	18.8993	43.6604
D430042O09Rik	6.99749	1.87633	7.58038	1.88895	4.29761	1.61747	15.1243	1.71198	7.78458	40.7194	14.0008
Dap3	55.2182	33.6624	63.4676	41.024	51.2005	18.9423	51.3208	32.4608	71.603	189.501	148.66
Dcaf1	7.83644	6.63741	9.56773	3.44339	6.23878	3.31332	12.744	3.61042	17.2502	61.9443	29.9854
Dcaf4	26.5192	4.36508	17.8131	4.807	3.22681	1.0749	9.53204	13.4223	18.1054	9.49404	24.702
Dcp2	4.64997	6.00472	14.0641	1.42651	2.77592	0.893163	9.08743	1.37234	13.4074	2.60923	15.9163
Dctn3	36.7186	23.3029	79.924	16.5961	35.2068	14.2304	50.5008	17.6529	35.6973	49.6071	52.5297
Dctn6	81.1961	31.8157	77.8107	38.3545	33.1383	9.01445	112.869	30.2401	90.6565	67.4067	154.269
Ddb1	154.797	58.1833	116.097	39.9828	83.4169	46.9781	146.36	52.5579	120.828	118.619	179.015
Ddx18	23.0048	14.555	11.4492	4.5234	11.128	4.66771	23.2844	8.17935	42.4137	47.2129	52.251
Ddx54	25.0313	18.5791	18.5835	5.85116	11.6781	7.26881	26.3278	7.83219	64.6534	24.9591	109.32
Derl1	53.0469	28.4845	29.9896	13.2374	32.6798	31.1264	51.3829	22.3813	54.1344	26.9844	48.4842
Derl2	16.8183	11.1047	12.0139	6.92305	16.7671	31.577	28.92	5.00206	28.2939	43.2998	26.6773
Derl3	0.937907	1.3195	1.82429	0.256921	0.697445	1.50731	4.20558	0.208654	19.8002	36.0485	2.31469
Diaph1	12.8998	28.3917	14.7278	3.87924	8.65959	6.39767	49.845	14.6226	53.381	11.0486	81.0644
Diaph2	2.54777	2.94895	4.9429	1.30354	2.59751	1.50795	7.54262	0.730826	5.57149	2.20434	4.06575
Diaph3	4.25393	17.8063	1.62145	0.150425	0.170104	0.0229458	3.58187	0.169154	3.96246	37.967	14.6013
Disc1	0.368252	0.292636	0.568021	0.22121	0.0958299	0.0139646	0.968993	0.0863118	1.52285	0.230636	0.489063
Dmc1	6.02981	0.955765	0.827454	0.0543527	0.156382	0	1.10911	0.119581	0.36857	12.3566	4.68614
Dna2	3.28185	13.263	1.46225	0.415737	3.78533	1.74627	6.94058	0.453531	13.5128	2.77467	24.8693
Dock1	15.2796	1.67078	6.64161	3.56398	7.92595	1.54038	22.6463	1.50454	5.32441	2.07464	3.44612
Dock2	3.00671	29.271	0.744962	0.456097	0.38291	0.218684	14.5254	1.69933	119.632	4.34333	90.0391
Dock3	1.14245	0.0089049	72.4346	0.272961	0.0740653	0.0167076	0.563086	0	0.198111	12.9099	0.351631
Dock4	4.03791	0.499681	23.9155	1.0131	1.7878	2.04281	16.6461	2.45046	3.88502	0.341753	1.29344
Dock5	3.78083	7.88694	3.14895	0.979597	5.02954	1.73198	7.31563	0.211554	10.0426	9.61858	2.60174
Donson	9.32316	13.8883	13.8573	1.75075	2.61154	0.723596	11.1313	1.71778	35.2793	62.0999	26.9458
Dram1	7.22481	9.39868	0.674082	1.45428	3.33868	0.114605	191.039	2.09934	12.7442	19.9134	9.758
Dram2	28.8626	12.2308	22.9531	30.6361	89.7923	22.7626	97.9799	37.5241	55.092	3.7809	31.1517
Drap1	189.393	69.6747	233.615	122.458	90.6227	39.8322	242.455	366.238	167.862	414.565	195.958
Drc3	1.47017	0.117368	7.79564	1.22473	1.2081	0.131591	19.116	1.03817	0.138414	73.6858	3.91766
Drg2	43.0177	12.2346	53.4001	11.9093	28.6956	15.9699	37.4631	15.2293	38.8721	29.8055	54.1004
Dync1li1	37.3199	13.8945	41.0177	13.5921	31.0082	4.30624	32.2692	14.1764	32.5869	6.19916	46.7683
Dync1li2	39.2611	10.0479	106.455	12.1089	15.3286	3.16602	59.8803	17.1448	39.8741	90.4854	41.0281
E2f1	11.8317	12.4982	5.09701	0.466727	1.2028	1.05841	5.30453	0.451405	7.89691	2.03095	20.2606
E2f2	3.62229	77.6367	0.422337	0.137371	0.853618	0.209828	10.8947	1.38218	33.1837	0.545029	137.773
E2f3	8.17091	4.8766	9.05925	1.61116	2.05192	1.3563	4.29786	3.07759	8.27549	1.32827	16.382
E2f4	42.8662	70.7363	22.6636	9.8416	16.9216	4.78969	47.3381	16.0444	94.1821	27.7323	175.406
E2f5	12.6502	1.11313	7.34979	1.51009	15.0986	2.06588	13.2998	1.68805	9.55613	15.7311	7.39406
E2f6	14.6579	8.1855	21.6661	22.7506	9.26133	3.60679	18.8787	58.3043	13.9655	2.97609	18.859
Edc4	24.8251	8.98741	37.2244	7.45426	9.62679	2.60689	31.9528	7.8361	44.6999	43.8801	63.5562
Eed	27.2399	27.5402	16.3885	7.46361	14.7053	6.78232	38.5566	14.879	77.0641	33.1113	94.7823
Efl1	7.39274	4.05219	6.41117	2.08699	5.24609	1.96237	9.749	2.90481	12.0067	18.2672	15.1964
Eif3i	141.596	79.2764	94.0636	44.0253	76.1375	45.6716	104.007	78.2505	164.077	98.7866	169.24
Eif3k	233.42	171.703	182.884	67.301	115.213	42.6059	200.333	84.9633	296.229	283.81	303.415
Eif4g3	57.2148	16.0264	78.6186	8.2584	38.6873	5.39458	50.6249	32.3903	81.0038	224.701	81.3022
Eml1	39.3559	0.112125	32.6695	21.2146	3.82176	0.586626	54.4622	43.9641	8.6164	1.50997	1.71416
Eml2	20.1632	14.8979	113.238	12.4319	13.3732	3.89889	52.1766	6.16003	23.8064	6.34658	19.6149
Eml3	66.4521	14.5428	17.645	4.42418	13.1943	5.48731	49.5725	6.11566	90.5696	4.79224	54.4081
Eml4	31.2132	7.86807	11.6762	1.48868	4.23813	2.04708	17.2534	1.78028	50.9225	14.5185	28.6357
Ercc5	12.5296	2.78775	11.7377	4.27693	6.59363	2.77818	21.2846	4.48193	16.0062	11.3294	20.7388
Esrp1	0.0209683	0.0105726	0.0602551	0.00979575	4.92831	0.0513566	15.1484	0.0134058	0.00511547	1.92453	6.92813
Exo1	2.74785	12.0498	0.37909	0.0939033	0.33478	0.119422	0.696963	0.147547	6.9967	7.40151	28.5517
Exosc1	14.2835	7.62619	9.4833	3.34171	5.6064	2.95298	14.3453	6.52888	19.8096	18.579	22.1304
Exosc2	24.0782	13.8901	13.7841	3.27551	9.32145	3.55167	16.5283	5.35423	31.1444	10.1048	43.6373
Exosc5	22.8872	21.6507	14.8523	4.60305	15.1284	15.179	23.7927	9.87006	46.903	212.972	46.4397
Fam160b1	11.9677	7.84373	10.9675	2.6982	4.33784	5.5167	18.8548	3.91172	19.9275	15.5669	36.9636
Fam192a	38.0044	22.7365	36.5288	8.77785	16.4927	9.49735	33.8005	15.4116	43.6566	61.4215	60.588
Fam227a	2.00784	0.284021	5.78285	0.318357	0.752795	0.14123	4.89367	0.372814	0.990843	42.3555	1.72913
Fam92a	49.5912	3.41363	68.0811	7.98529	14.7444	5.26521	18.131	6.56257	8.70916	59.8414	18.1486
Fam92b	0.176861	0.00869474	1.01836	0.0264489	0	0.00840645	6.09404	0	0.06355	6.63987	0.14538
Fbxo2	1.09966	0.0074359	89.7008	0.0643541	0.442969	0.0836663	2.06844	0.186095	0.173458	19.7077	0.883559
Fbxo38	15.2675	10.903	15.7162	4.80713	9.06723	3.56674	22.5517	6.29137	32.2284	43.4685	36.8924
Fcho1	4.07372	38.2432	64.9929	0.304056	0.765183	0.136699	10.2976	2.58762	136.4	0.681552	252.669
Fcho2	14.7309	19.01	20.0871	8.10971	25.6375	8.18956	57.0021	7.54785	39.396	8.66047	28.1628
Fhit	1.70905	1.33729	3.77743	0.744187	8.64428	2.53836	3.01974	0.839101	2.88241	2.81068	6.26202
Fig4	11.4828	7.79464	13.9253	11.2344	9.99388	3.63796	19.2947	3.96224	19.5218	10.8894	22.4736
Fkbp3	69.0405	26.7346	157.321	107.377	42.7055	10.5622	43.0358	125.334	72.8971	20.0162	95.6223
Flnc	8.31119	0.0071173	0.999007	19.6228	0.0633605	0.20648	2.41219	52.5303	0.380403	1.77199	0.183803
Fra10ac1	12.7553	3.96761	10.4411	4.32385	6.54684	3.9881	10.8576	7.24267	12.4761	10.1007	13.4937
Gak	45.8081	26.0522	47.8571	6.69074	38.9462	15.4931	63.4537	6.99132	74.2557	31.4102	103.497
Gar1	39.9497	19.7427	21.1984	5.27311	9.5806	3.19279	18.626	7.7629	40.3501	35.4347	54.6318
Garnl3	8.70308	0.142074	44.3646	0.763781	0.205645	0.0617672	11.0611	0.468101	2.46669	34.5804	0.776118
Gars	101.109	29.1901	64.799	16.993	23.7707	11.6394	41.2359	29.096	46.4391	25.1891	66.9289
Gbe1	7.71142	9.86305	7.29978	13.7946	17.5418	29.7208	20.877	16.5076	9.85589	3.66045	10.112
Gbp10	2.98945	0.63297	0.838852	2.46921	2.55234	2.77118	6.51785	1.59745	17.7115	0.331174	45.8725
Gbp11	0.907389	0.014798	0.62128	0.203159	0.238159	0.862336	1.91841	0.198315	3.96921	0.139904	14.5602
Gbp2	11.6412	4.80075	1.90835	6.80348	5.13339	1.21775	52.5045	5.20637	43.4244	0.979036	35.8215
Gbp2b	0.00573731	0.0245157	0.0123442	0.0105429	0.0602553	0.47197	0.158002	0.0933891	0.98593	0.085693	0.320061
Gbp3	6.28642	4.48723	2.21239	4.22545	3.67518	1.15262	27.1582	3.13473	40.7105	0.631629	13.0311
Gbp4	2.28054	2.12603	0.919484	2.72447	2.54868	0.36272	28.9652	2.76868	51.226	0.337184	118.145
Gbp5	1.83606	1.93097	1.45145	3.24707	1.6529	0.329714	12.9845	2.84483	30.2142	0.786922	13.3274
Gbp6	10.2346	1.24223	1.594	4.92064	4.39935	2.51821	11.6172	2.96302	25.9733	0.60319	63.397
Gbp7	3.02411	3.98314	1.48907	1.89823	2.33574	1.33406	22.5814	3.302	20.4858	0.373291	20.8627
Gbp8	1.68177	1.7656	0.157993	0.302045	0.546872	0.748135	9.42494	1.11309	65.2943	0.573526	265.159
Gbp9	2.5261	5.23176	1.71408	3.75466	2.57196	0.547058	29.3111	2.96603	73.5949	0.270919	54.8733
Gca	1.0985	15.6372	7.66286	4.0334	6.33133	0.970989	8.47555	1.05684	5.83851	12.3675	3.9662
Gm10681	0.0188852	0	0.178287	0.0396057	566.124	2.04531	0.202609	0	0.0760038	1.95939	0.0307102
Gm11632	0.393994	0	0.108467	0.307069	0.664908	0.447586	0.619417	0.475913	2.68664	0.081779	2.96793
Gm11638	0.0113313	0.00593124	0.267596	0.00364266	0.0431532	0	0.017714	0	0.0117044	6.27931	0.0226971
Gm12784	0.153017	0	0.283361	0.00323892	0.00400198	0	0.0737047	0.0613191	0	0.2007	0
Gm13417	0	0	0	0	0	0	0	0	0	0	0
Gm15271	0.106056	0	0	0.00778204	0	0	0.0151878	0	0	1.54295	0
Gm15363	0	0	0	0	0	0	0	0	0.0152211	5.37199	0
Gm15457	0	0	0	0	0	0	0	0	0	0.0602221	0
Gm16332	11.8447	0.226766	1.00221	3.52051	4.59497	62.4443	17.1269	0.422518	1.27565	0.162999	0.462465
Gm16618	0.284007	0.0615145	0.864275	0.0911784	0.28043	0.102937	0.448282	0.0649764	0.536064	0.142324	0.93097
Gm17249	0.523205	0.127304	0.361699	0.148482	0.612141	0.0637189	0.663332	0.221733	1.43894	0.977043	1.51997
Gm18356	0	0	0	0	0	0	0	0	0	0	0
Gm21985	0.007776	0.324985	1.10769	0.01751	0.0143798	0.00796405	0.173135	0.00689705	0.345428	0.087885	0.372129
Gm28906	0.00473529	0	0	0	0	0	0.0120081	0	0.010626	0	0.0137372
Gm34728	0	0	0	0	0	0	0	0	0.0463602	0.116582	0.0294606
Gm34794	0.00930847	0.0933059	0	0	0	0	0.0692025	0	0.296913	7.82637	0.27281
Gm38404	0.0160909	0	0	0	0	0	0	0	0	0	0.00976839
Gm4319	0.0714866	0.0147602	0.0632157	0	0	0	0	0	0	0.0095859	0.023202
Gm4450	0.017782	0	0.181866	0.0654992	460.985	0.10836	0.216717	0	0.0715514	1.82631	0.0459099
Gm49446	0.0031545	0	0	0	0	0	0	0	0	3.46335	0.0548171
Gm49507	0	0	0	0	0	0.00331788	0	0	0	0.0195699	0
Gm6880	0	0	0.0189466	0	0	0	0	0	0	12.4753	0
Gm6890	0	0	0	0	0	0	0	0	0	9.25719	0
Gm960	0.626197	0.0445182	2.34354	0.00834581	0.299469	0.106332	0.283544	0.10824	0.312596	2.45436	0.261419
Gmfb	30.7099	19.1698	62.8243	6.15547	35.6463	6.54244	63.754	8.1157	67.8217	104.634	81.0573
Golga7	50.8151	31.2747	68.7458	11.5234	26.1046	21.6856	70.5986	16.2956	65.1341	33.1495	77.7405
Golga7b	1.46764	0.0033125	57.0722	0.139041	0.00436384	0	0.0207299	1.9092	0.0469816	4.90831	0.452034
Gosr1	14.3189	7.49679	19.5076	4.72874	14.9709	6.7831	23.8463	4.96586	26.0098	37.1448	29.6183
Gpaa1	42.1798	14.94	38.0448	10.5625	22.9276	9.41737	39.9219	15.334	36.7683	12.1634	56.0436
Gpn1	12.2897	4.03742	18.1808	5.91904	6.90427	3.36008	14.1496	7.5245	19.5253	12.2322	18.2661
Gpn2	10.0637	7.32841	8.1303	3.17119	8.38361	3.97608	14.2684	3.05439	16.9382	15.0866	17.6047
Gpr89	8.88249	3.44049	14.5247	3.7212	10.0633	10.0627	11.7019	4.39665	11.2118	12.8153	14.1972
Grid2ip	0.224506	0	10.426	0	0.00798969	0.00369164	0.0521873	0.00569511	0.00295647	0.0616197	0.0842665
Gtf2h3	20.59	8.30617	15.9368	6.43495	10.4644	4.7388	19.1974	7.48847	30.5388	12.9479	36.4246
Hal	0.0319844	1.49083	0.028716	0.01034	0.0491296	123.147	0.268654	0.0452364	0.0900027	1.04247	3.1749
Hars	42.6982	39.0475	56.3815	10.2878	19.8232	9.4319	33.3656	15.3507	43.9886	18.7098	54.8039
Hars2	23.0771	7.58214	27.662	8.19148	16.4812	5.50537	28.0791	8.98191	43.9325	7.61022	48.8944
Hdhd5	10.601	4.2151	24.2185	7.98132	11.9925	5.30049	17.2313	10.6317	33.0388	17.4161	68.6337
Hectd2	1.92226	0.104401	7.28294	0.395844	0.350786	0.224812	1.05101	0.896874	1.23484	20.921	4.50271
Herc3	2.81208	3.38207	73.6863	9.16778	19.7551	1.19165	8.39404	12.8957	32.9115	2.7123	44.269
Hfm1	0.239592	0.0413463	1.19741	0.00851887	0	0	0.0710198	0	0.0756827	18.8001	1.31518
Hip1	22.514	3.32579	18.8989	6.05574	2.92864	0.551768	40.7977	5.76266	17.099	10.9236	4.40883
Hip1r	6.46143	13.9708	45.6019	4.2239	11.4549	4.48604	33.3536	3.21811	93.472	18.7471	14.9456
Hmbs	31.73	386.963	12.798	13.3513	22.4837	19.5606	17.317	10.4608	70.1091	14.4769	26.517
Hnrnpl	217.677	103.153	164.26	64.1823	64.679	24.1527	203.888	47.0239	314.779	125.277	571.141
Hnrnpll	31.2457	19.5333	31.1526	6.52122	13.3983	6.53452	35.5094	7.87602	20.8971	70.8543	81.9909
Hnrnpm	125.419	89.2825	70.3022	21.9534	45.6798	14.5349	114.709	44.496	188.899	101.961	322.107
Hps1	12.8264	6.72248	10.3786	1.04076	5.72997	2.05495	11.0032	0.930223	26.7424	2.54344	19.0652
Hsbp1	148.377	38.2098	191.032	57.0644	99.0407	35.1831	134.671	81.4864	88.5991	616.152	111.48
Hsbp1l1	0.923202	0.151764	1.71349	1.56722	2.68576	0.63145	1.06181	1.69949	0.114931	24.1654	0.307346
Htt	4.69489	2.87467	22.3738	1.23497	5.56628	1.10987	7.50157	1.21484	13.0611	12.5655	13.7094
Ice1	19.2229	5.9792	34.2092	7.47458	7.45897	2.11514	22.9376	10.1961	33.0356	34.7798	33.9372
Ift122	8.72832	1.11503	11.6833	3.54749	16.3481	1.01729	9.26085	5.76252	3.48084	125.343	5.82058
Ift74	15.7178	1.21722	14.6723	1.34986	6.13834	0.845645	12.5519	3.76628	3.79939	192.256	7.56687
Ift80	7.48282	7.5483	10.0973	1.12138	4.67197	0.643436	10.6617	1.60929	20.2337	53.0942	72.8533
Ift88	7.6931	1.10179	11.6881	1.59987	8.61008	1.34576	13.0211	2.10832	4.53534	49.5618	9.43062
Ik	111.969	50.5132	84.8101	25.507	46.8032	22.9085	96.5386	37.4069	126.537	176.054	153.713
Ilkap	69.8839	29.3933	44.2225	19.2761	28.3615	13.0434	77.195	26.6868	92.1369	19.9626	118.47
Ino80d	3.5238	2.83181	4.28845	1.25564	2.36864	0.612673	7.5492	1.31317	12.4071	2.03236	15.2583
Inpp5b	32.7401	16.786	25.6086	4.34549	39.277	5.86316	62.3298	7.15941	43.8008	14.1782	65.2299
Insig1	39.5647	5.64058	52.1505	4.00456	16.944	67.3628	54.5077	6.15029	20.9699	7.03739	24.3474
Insig2	53.7663	5.56824	25.61	16.1446	18.8034	16.6095	33.09	25.6944	23.2366	43.6129	25.5382
Ints10	11.5253	9.76529	29.4111	5.41464	7.59931	1.20667	11.9238	6.62217	14.6594	128.537	25.7381
Ints4	28.6272	12.1192	16.175	10.3522	13.3136	5.05952	31.3351	13.3792	52.7787	35.1418	36.3794
Ints7	13.1248	13.2958	19.3336	3.58253	5.65059	2.8521	15.8044	2.49645	37.8939	19.3644	58.6494
Ints8	21.6654	13.5665	13.7035	3.83788	8.91933	3.76489	23.0837	5.91956	30.219	15.6104	35.5764
Ip6k1	44.1946	31.4462	124.028	11.7569	21.1408	12.4835	77.945	10.2916	100.363	157.497	99.9674
Ip6k2	70.7697	16.5957	91.0197	8.53115	33.1108	18.1123	64.223	11.8459	48.2016	41.414	123.498
Ip6k3	1.39068	0.151167	0.527801	3.54231	0.253481	0	2.96707	17.2962	0.582153	0.0969972	0.627232
Ipo11	15.583	9.81607	21.1386	5.11154	8.00181	2.60585	15.6476	5.32163	20.1336	12.21	23.8284
Ipo4	73.0232	5.28626	54.2063	10.3024	16.436	8.73489	25.1432	19.0709	33.2263	192.548	28.2059
Ipo5	38.622	27.2596	46.1048	27.9363	18.3255	9.97163	35.6897	35.2691	45.3282	529.42	69.1659
Ipo9	32.5203	10.9994	62.2255	6.38444	11.3309	3.92509	29.4621	7.8368	42.5035	19.0739	65.5269
Kansl2	43.2888	19.0409	29.0879	15.4115	13.3914	6.76688	33.8178	28.7216	50.9918	17.6558	80.2079
Kcmf1	41.1029	24.1845	36.0227	27.755	28.9522	16.0464	48.3416	86.681	44.8254	222.336	54.2397
Kif6	0.282882	0	0.985469	0.969711	0.368422	0.0133063	1.96775	0.0281878	0.0337243	7.69145	0.375518
Kifap3	24.4289	1.67843	104.57	6.35129	7.67978	0.9293	16.2764	8.77474	4.80428	145.568	8.48322
Klk1b12-ps	0	0	0	0	0	0	0	0	0	0	0
Krtcap2	153.916	27.6835	39.9497	23.2375	35.9215	34.9251	87.4123	25.6705	65.1618	22.3789	72.0141
Lage3	30.8816	19.0514	16.746	11.2264	24.5299	10.0921	31.4317	19.3603	28.3846	2.60117	42.2091
Llgl1	22.8362	6.60131	32.1381	3.8593	4.8773	1.22721	23.4372	3.76886	20.5974	6.39547	42.604
Llgl2	2.9357	1.78657	1.30067	4.22826	34.0549	6.18828	32.4255	2.95727	15.1807	1.22394	23.8897
Lmbr1	4.65431	0.482654	13.246	3.36339	4.41349	0.90466	10.4935	3.65142	2.51047	30.6867	2.84561
Lmbr1l	20.3546	8.59469	12.4803	4.95948	13.6093	6.64996	40.61	5.11063	84.7373	137.738	102.866
Lrguk	0.210521	0.0173035	0.918991	0.0293004	0.180595	0.011077	3.47734	0.0225277	0.0567207	25.2331	0.635228
Lrmda	0.251704	0.199239	0.311664	0.100413	0.400464	0.0137182	0.699464	0.254612	0.33131	0.303474	0.111011
Lrrfip2	57.5699	23.5961	31.7076	42.9354	22.5259	11.1099	67.8249	37.6528	29.7952	330.215	26.0272
Lsg1	22.3833	13.5674	12.0532	5.55937	10.359	6.40436	20.214	10.0249	37.8023	26.7739	41.0773
Lsm12	21.79	11.2438	15.2354	5.30603	8.44502	4.07601	15.3057	13.774	20.6227	32.2243	26.1915
Lsm5	8.03636	8.56055	5.78206	1.45199	2.60569	1.4634	6.60351	2.1988	10.4706	2.86517	21.7782
Lsm8	37.2958	32.7915	23.3214	9.53331	13.416	4.69321	34.5564	10.611	42.7534	25.2472	82.1167
Maea	84.2238	34.3718	58.48	23.7441	31.778	10.0159	71.9847	25.7497	68.695	69.2939	76.7255
Magt1	17.2429	11.1236	6.62805	5.73083	20.8892	10.579	23.7697	6.83264	28.3655	2.35834	28.3633
Majin	0.287127	0.00634007	0.0263545	0.0316961	0.0149283	0.00441419	0.547698	0.0207024	0.225161	13.2068	0.238856
Mapk1	60.1227	54.6355	168.481	28.5215	41.9144	20.6634	78.1777	37.6079	108.637	41.6055	159.501
Mapk10	1.8723	0	161.468	6.77224	0.391571	0.00678151	1.47526	0.182324	0.182499	41.9055	0.591153
Mapk11	5.12445	1.30597	22.4474	1.29885	2.1758	0.34262	12.1635	2.40148	38.1297	1.54745	17.6599
Mapk12	19.4222	0.499717	23.6401	16.7492	7.12376	1.43877	58.6908	97.3543	11.4592	1.24303	3.50728
Mapk13	5.21554	26.6809	1.31542	0.0423908	7.42629	0.0860815	16.2279	0.0327923	1.37294	0.87817	7.89235
Mapk14	42.6326	52.3815	48.5728	19.2822	52.7123	21.8113	76.9252	50.7278	134.406	8.3205	106.498
Mapk3	90.715	70.362	156.392	23.8752	39.8367	14.4571	324.834	18.5086	69.9273	134.804	61.2791
Mapk8	17.6191	5.93848	41.723	6.85955	8.91147	4.60277	13.0901	9.75368	22.8267	37.3883	33.2372
Mapk9	22.2623	12.3038	97.7512	10.8626	18.3422	10.5151	42.923	13.9695	37.9828	40.9148	52.5345
March6	14.6896	15.3064	64.4385	14.7664	35.9871	13.8799	33.648	24.1007	29.2457	19.0407	37.5924
Matn1	16.7367	0.0201711	0.18982	0	0	0	0	0	0.213224	0	0.598079
Matn2	54.8884	0.649724	8.41548	6.20133	3.65303	0.35176	4.58647	4.49989	6.70173	0.996369	4.154
Matn3	2.71181	0.0364772	0.0462487	0.00401777	0.00462026	0	0.0416745	0.467805	0.00638126	0.051731	0.0234261
Matn4	187.449	0.0146451	5.81542	0.207564	0.387071	0.0155989	43.6531	1.93471	0.111328	0.082149	0.315047
Mau2	19.8984	13.6811	37.4578	5.37006	12.0258	4.00756	34.0054	5.08965	57.7009	28.329	62.0978
Mbtps2	6.50678	3.0903	10.9798	2.05156	4.35797	1.40634	9.78324	3.80016	12.261	3.14102	15.3474
Mcmbp	19.4225	21.5899	11.4295	6.31265	11.8273	5.02548	30.7847	6.39131	50.7709	9.39259	68.5194
Mcts1	46.1946	19.6311	61.9203	14.4864	31.5217	19.8815	40.6465	26.3859	57.2039	4.39746	76.3875
Med14	6.32292	7.70322	17.3172	3.30452	11.6824	1.49153	9.39243	5.5288	15.5357	3.70906	40.5884
Med23	9.26685	5.57804	14.0976	2.84806	5.60414	1.42156	14.1598	2.47777	19.5382	16.2799	25.4961
Mei1	0.00968059	0	1.20848	0	0	0	0	0.00184577	0.035204	4.92095	0.053905
Mios	9.24432	4.31827	7.26024	3.62776	4.13697	1.81984	8.0093	5.3128	11.7995	20.681	15.4291
Mitf	5.56275	0.839713	3.95099	8.70478	3.04149	0.375991	5.3358	2.49682	3.70189	0.43233	2.19549
Mlst8	12.2272	16.3051	25.5892	3.72594	5.81058	1.84047	13.7353	6.78938	25.7121	6.57107	32.2328
Mlxip	11.3804	8.18588	9.83338	7.03096	4.3915	1.09878	35.2153	11.2556	55.2878	6.05767	32.5232
Mlxipl	0.385353	0.011062	2.06086	11.3107	80.7244	57.3314	4.22819	35.7733	0.170319	8.09765	1.46498
Morc3	13.1586	20.1703	13.2684	3.70982	6.47944	3.20264	24.3659	4.03424	60.4905	19.4902	43.283
Morc4	9.50888	0.165416	2.39979	1.14533	4.41646	0.242729	2.72405	1.79224	0.434415	1.34127	1.2743
Mroh1	15.1715	5.97204	43.6252	5.7298	19.9175	5.15197	27.4214	3.96224	27.1128	40.6306	29.0846
Msh3	17.0254	7.53372	12.4957	2.92772	9.41057	2.68888	8.00987	5.86194	17.821	17.8485	31.5122
Mtbp	8.56874	5.21641	1.82585	0.715202	3.34104	0.25658	6.10081	0.927872	10.6091	42.5399	20.9178
Mtg1	9.30901	4.54634	21.2141	13.3618	16.3559	8.91815	13.3568	16.2314	15.8912	7.4077	15.8899
Mycbp	11.8925	7.07727	6.73719	5.4717	13.0959	7.34908	16.6716	6.9758	11.5046	66.8389	15.6386
Myef2	22.5849	12.4372	44.5437	1.55667	5.70501	0.97885	18.7067	1.95876	19.0342	50.1487	46.635
Myh10	86.6682	8.68567	69.2784	8.74709	17.0472	3.54186	105.535	5.76577	7.7375	33.794	4.96062
Myh11	4.05892	0.0307061	4.66461	12.1695	7.33237	3.36794	52.5315	9.47939	28.1454	8.88969	9.88197
Myh14	0.286549	0.0256222	17.666	12.4405	10.5354	2.7095	140.109	7.3864	0.0419585	1.26371	1.37933
Myh9	77.6733	105.198	21.9707	13.1853	32.0624	9.87947	210.975	14.0088	316.483	3.43118	246.58
Myo10	37.5921	1.9137	12.6299	5.48016	10.5821	3.33761	39.7363	7.22209	12.1926	12.19	13.5726
Myo1e	46.0542	3.4701	5.92343	1.83238	8.69796	7.98721	24.3468	3.26062	45.9904	3.80471	6.74596
Myo1f	6.07831	65.497	0.755421	0.835169	0.608596	0.30883	20.5527	1.01424	49.5859	0.27418	14.2462
Myo7a	12.8058	6.53512	9.00935	2.48005	12.2719	2.63841	16.456	2.59703	21.9724	59.2605	5.25022
Myo7b	0.00489344	0	0.0232019	0.00715233	13.4242	0.0015392	0.0204684	0.00370605	0	0.453398	0.205785
Mysm1	6.55743	2.95085	8.63819	1.28472	3.89634	1.02282	11.8238	1.52669	17.8261	2.52758	19.1132
Naa15	11.5647	12.9079	16.4666	5.51062	6.94205	3.45728	14.4634	10.4733	32.3549	60.6187	50.0346
Naa16	9.22429	10.4606	4.45841	2.17736	5.32612	2.67616	13.4178	6.91758	20.6146	6.30347	48.0414
Naa20	47.6633	13.625	51.8803	26.1431	24.6255	5.66909	41.2811	27.7011	34.6583	36.5934	47.7066
Naa60	63.7342	32.9483	73.6458	20.1586	38.5192	44.3419	80.9996	22.6114	89.97	81.717	81.8103
Napg	12.2853	6.42657	66.7291	4.91237	10.8262	3.4311	24.3289	7.62218	29.7582	7.42524	33.4377
Nat10	18.2478	6.71138	20.9785	4.51545	6.54933	3.87021	16.4273	7.8762	32.8955	26.1861	29.2027
Ncbp1	31.9925	24.7921	26.5836	6.80028	13.452	5.74744	24.1052	6.95494	43.1007	182.807	89.4783
Ncbp2	42.8203	13.114	28.1915	8.55987	15.2224	4.91616	32.7949	8.35102	30.9924	66.2703	50.2178
Nedd1	7.51534	8.97319	2.19429	6.68048	5.30116	3.54352	11.1137	6.20248	15.1982	18.0099	20.71
Nepro	4.13678	2.58021	3.22277	0.972509	2.60827	1.03744	5.82942	1.0446	9.66514	5.80129	12.0748
Nlk	8.12595	5.51491	30.3787	2.80938	6.06108	1.76731	18.3568	3.35685	20.8885	8.00715	35.2227
Nol11	12.8245	8.41087	12.042	5.23565	7.19412	2.63941	12.1535	6.09567	21.754	5.97093	28.3283
Nol8	4.69719	4.3905	9.20652	2.12156	4.73877	1.71497	8.66376	2.45214	20.5493	94.6063	22.9588
Nop2	21.1777	12.1643	16.3358	4.84552	9.87627	5.55751	14.4497	7.72039	33.8367	30.6122	36.9841
Nr2c2ap	10.447	7.03883	14.8423	2.2414	5.97185	3.30286	11.6584	2.88787	20.6848	2.32376	21.1696
Nuf2	11.5857	37.4042	2.11419	0.209706	0.540716	0.0922421	1.76979	0.225677	10.0678	65.2205	46.8439
Nup107	18.9761	15.9193	7.88372	2.59032	3.29743	0.803854	11.518	3.69202	24.6412	25.6971	52.3958
Nup155	6.42689	7.82986	7.63933	1.67782	2.90144	2.28337	8.14225	2.23167	16.6387	18.093	28.1302
Nup160	12.6059	11.7284	5.95588	1.84127	4.44794	1.25205	13.3538	3.00792	29.9528	27.3102	39.0831
Nup205	13.2802	11.9441	9.82364	2.01642	4.2671	1.41231	10.9302	2.61733	25.2503	99.4631	41.0946
Nup210	3.80357	38.9617	13.7683	1.0561	5.7167	4.10753	25.9735	11.6482	100.692	3.28943	113.232
Nup210l	0.261609	0.138417	0.113654	0.0399868	0.0373152	0.00563896	0.419292	0.031724	0.907859	46.512	1.25302
Obscn	0.108732	0.146843	1.09133	120.492	0.0507994	0.0116151	3.71219	277.27	1.24574	0.820199	0.916056
Oca2	0.0971465	0	0.313718	0.00447161	0.0304816	0	0.0125954	0	0.00710206	1.93476	0.0175269
Ocrl	20.75	3.45366	30.8218	3.68417	7.11887	1.14792	19.2573	5.86253	11.3129	4.47553	11.7207
Odr4	31.7299	5.84202	33.1174	8.38181	26.0698	9.04725	33.9646	12.0969	24.6642	8.54409	15.655
Olfr1505	0	0	0	0	0	0	0	0	0	0.00534684	0
Orc3	28.2382	15.5158	33.8866	10.645	19.379	5.73029	32.6716	17.1699	52.8476	25.4522	65.3438
Oxct1	77.695	18.6533	127.696	275.809	462.726	1.07152	48.2627	97.2463	42.798	43.3693	44.3967
Parp1	26.9801	31.8037	34.7361	12.4655	15.2404	7.5697	25.9268	23.3036	115.223	40.8082	90.2022
Paxip1	12.9126	14.816	20.564	4.66027	8.78589	2.17212	22.5501	3.38166	24.2179	30.401	55.1581
Pcid2	18.7569	10.7927	21.7677	4.02739	8.13987	4.16385	21.3523	6.40101	26.031	51.4858	35.0583
Pcnx	30.8927	7.28765	21.7663	12.6399	11.7575	5.9141	59.4963	11.8686	23.349	51.6792	58.225
Pcnx2	0.381843	0.0370076	30.9269	0.174399	0.0208875	0.0126002	0.739804	0.343686	0.651862	4.99872	0.574246
Pcnx3	53.2985	10.5157	37.7318	5.81716	19.1152	6.9108	48.4774	6.8819	85.9016	23.4618	101.227
Pctp	4.06693	5.20278	0.870704	1.58153	18.9838	16.8291	10.2353	1.90598	8.51163	11.58	2.44069
Pcyt2	51.5775	13.0892	128.758	20.8365	121.634	187.72	76.8924	19.2085	77.6445	54.4795	94.8517
Pdcd11	7.89052	4.82086	7.34513	2.76685	5.69151	2.6484	11.685	2.2799	22.3689	7.36644	19.2737
Pde6d	36.8268	15.0929	40.1715	14.5667	14.5753	2.2285	29.9167	13.3432	24.9013	89.6858	29.7036
Pdpk1	7.04502	9.85713	26.0969	3.34944	6.50699	2.41091	13.8657	3.64196	20.3392	177.143	41.2712
Pex16	13.1914	6.88422	27.7402	9.35028	23.4588	43.563	21.2062	11.812	24.0689	43.2185	25.964
Pfdn5	373.914	174.788	296.076	107.23	183.255	65.709	368.986	132.156	423.367	575.056	297.115
Pgm2l1	3.17317	5.26338	50.7873	0.912603	0.759684	0.4219	6.14646	3.57247	5.77997	6.84764	15.0998
Phb2	101.088	62.3625	58.3514	75.8415	90.9074	73.8829	68.2571	56.2962	119.773	39.3594	143.245
Phyh	36.0718	16.6998	79.9589	293.928	492.047	1037.3	63.2981	117.81	41.8306	7.91954	22.2183
Pigb	13.2394	5.11206	17.0689	2.58324	8.84046	2.54464	16.4606	3.80944	14.3041	3.12135	11.6422
Pign	5.08008	3.36274	5.03239	1.08746	3.24119	0.835535	6.80704	0.954017	10.8408	15.001	10.5723
Plcb1	1.78271	0.723078	39.2258	0.501463	3.87736	1.0304	6.6867	0.321875	0.81628	0.980178	0.20279
Plcb2	4.41478	16.0506	1.54993	0.997402	0.552181	0.216628	16.8076	0.948392	63.3434	12.2255	63.5467
Plcb3	24.9876	3.9853	12.3551	4.84672	10.9569	2.95836	45.8563	4.91218	20.0444	6.08484	10.4534
Plcb4	20.0373	1.23652	48.3759	15.3326	4.50951	0.651593	41.8242	9.14141	12.6751	15.2064	9.88773
Plcd1	84.2361	0.131136	8.02468	7.49655	2.5154	0.177864	11.3	5.2708	4.4648	6.02437	7.80342
Plcd3	7.88309	1.24633	8.13653	3.85235	4.79229	0.865566	8.90251	1.62905	4.3691	2.39464	1.74651
Plcd4	0.881633	0.0522854	12.0906	0.0892254	0.81852	0.0379208	0.905579	69.4992	0.395711	109.915	0.810024
Plch1	0.206739	0.018083	6.24504	0.011937	0.742834	0.0120491	1.59195	0.00374679	0.0530828	0.539337	0.613586
Plch2	1.5389	0.00492074	44.9106	0.0236103	0.218903	0.136458	5.00286	0.0848006	0.13474	0.759802	1.82153
Plcz1	0.00683167	0	0.637848	0	0	0.00461653	0	0.0193762	0	211.421	0.0437661
Pola2	13.418	19.5339	3.84172	3.39784	3.24977	1.78844	13.7163	7.26255	27.0158	17.5856	49.0895
Pole2	8.97699	12.554	0.551548	0.316986	1.33358	0.0902911	3.2538	0.55883	9.72317	5.88367	18.9191
Polr1e	9.05232	6.3602	6.61357	9.79352	6.67927	1.74427	7.59985	2.60522	24.0235	9.20585	26.6628
Polr2e	74.6152	30.6282	56.5647	35.758	37.9389	12.8084	74.8077	26.1456	87.164	34.7557	71.6051
Polr2k	4.40934	2.74259	7.94531	2.60023	5.03441	2.73732	5.85732	4.91246	4.97694	5.29332	9.578
Polr3c	18.8015	15.3817	14.9983	7.54876	15.7556	7.01022	21.8311	11.7268	44.0587	37.7402	47.3981
Polr3h	19.2796	8.20804	37.6419	6.17525	8.53056	4.05834	12.2546	7.48657	13.2101	11.5921	14.6311
Ppil4	16.072	14.0868	18.2766	4.17453	7.47822	2.54523	24.5151	5.31401	39.3095	16.0101	48.6259
Ppme1	33.129	10.4369	160.583	14.819	21.1181	9.83212	35.5655	14.5877	27.741	68.6483	54.5659
Ppp2r2a	43.6881	17.1201	54.0122	14.1561	14.4102	4.91169	46.6867	26.6105	49.4395	34.1615	76.3672
Ppp2r2b	8.0469	0	69.8529	0.089764	0.857937	0.0578905	1.68161	0.190719	0.591184	129.354	0.225477
Ppp2r2c	5.58464	0.00250286	200.838	0.070068	0.0425053	0.00249269	0.165276	0.0970743	0.0163489	0.552683	0.079815
Ppp2r2d	32.7167	13.8455	44.1411	11.5943	16.1608	7.96638	33.8217	20.4848	25.1672	135.312	37.2765
Ppp5c	53.0773	20.6867	101.824	27.8975	43.3559	15.7495	69.7466	34.0988	109.049	39.1453	114.413
Pqlc2	7.88383	2.42555	10.891	2.44252	10.5531	4.28143	8.39135	4.11536	19.7343	1.16085	9.14068
Pqlc3	21.4954	26.1743	2.0316	2.60805	2.32446	0.163788	36.3614	2.79145	29.5043	0.843672	25.6909
Prim1	10.7724	26.3556	5.67639	0.704076	3.95644	0.853593	6.79113	0.924419	19.3653	6.69484	60.1231
Prox1	0.192246	0.0140389	8.19806	4.16194	1.03706	6.95081	0.787297	0.497843	2.70982	8.73689	0.175077
Prox2	1.92123	1.56419	2.86253	0.676199	1.07633	0.688286	3.08652	0.955866	3.1634	37.3377	2.759
Psma1	90.3138	95.2499	84.7291	62.0943	77.2731	39.3664	116.039	59.9397	121.039	37.3795	185.254
Psmc4	94.4204	53.4058	90.4445	35.1682	64.5366	36.798	86.8944	62.8011	93.8949	43.6209	186.126
Pten	21.8407	20.1829	34.0874	9.23792	16.6889	10.7547	39.3963	8.87363	52.3234	34.0146	72.5671
Pus10	6.99702	6.56814	8.00938	2.36835	7.06389	4.46251	9.57333	4.94573	16.2207	28.3218	22.6453
Rab6a	73.2378	39.5071	229.639	22.6569	33.2431	14.8128	88.6338	30.9572	46.218	38.1229	51.5838
Rab6b	9.21449	0.733883	228.082	2.81477	5.4132	0.184883	27.2083	2.67625	10.5327	1.09554	22.097
Rabggta	14.5471	5.56653	25.1072	6.14134	31.6398	11.65	23.9543	7.24378	37.822	18.7932	34.0958
Rabl2	20.5771	1.45832	31.016	2.23241	7.08496	0.685034	23.0229	2.19094	4.55531	83.7766	9.72006
Raf1	65.6274	35.6648	50.3181	32.3812	32.7901	18.2809	71.4947	60.069	87.8791	25.5778	107.403
Rai14	48.9726	0.729838	4.3768	0.979646	10.0138	1.87626	40.3034	1.26999	21.1968	211.443	5.55599
Ralgapa1	17.2776	7.48761	28.3266	12.169	10.409	0.781294	24.8108	9.50204	22.1628	24.2638	29.4193
Ralgapa2	1.50377	1.53591	4.85116	5.2724	4.53781	1.98022	12.0332	1.05463	6.01882	6.84271	8.84765
Ranbp17	1.14904	0.333297	2.70083	0.154438	0.56606	0.0697716	0.642054	0.163462	0.480128	44.6318	0.380928
Rapgef1	33.5878	13.1954	46.7727	17.9951	13.3903	7.93087	45.6553	33.22	84.195	42.7868	84.1824
Rapgef3	11.0614	1.88191	24.8338	9.0869	55.9217	0.801265	64.7774	5.77229	17.4284	6.55181	88.2453
Rapgef4	15.651	0.396077	130.393	6.25267	3.11925	40.6853	14.5783	1.45597	15.2136	5.06047	7.76969
Rapgef5	4.61163	0.643319	33.8302	8.03287	4.85741	1.46572	84.5512	1.78049	20.234	13.3819	7.75334
Rapgefl1	13.2996	3.04469	66.919	0.519463	0.998155	0.162745	2.38716	0.147785	1.5141	1.19196	3.97317
Rasgrp1	0.72932	4.73452	98.5409	0.054867	1.20359	0.155054	5.33459	0.909916	62.4359	0.0993965	202.385
Rasgrp2	12.9097	82.0337	53.0524	16.234	9.35945	8.80582	116.59	12.1067	307.341	2.80513	177.846
Rasgrp3	3.76557	1.4884	5.89223	5.46398	3.86686	1.00321	38.19	13.5698	41.7639	0.311573	3.49617
Rasgrp4	2.23069	23.651	0.645037	0.474744	0.329626	0.0635298	8.41543	0.654981	17.3479	0.306054	15.5103
Rbm33	8.50819	8.94811	22.1428	3.97691	6.43748	3.10593	18.8626	5.42036	32.4289	16.3351	46.8173
Rcl1	11.8265	9.39311	9.57945	1.79939	8.48194	36.6594	14.4075	6.0134	21.1149	3.25484	19.9623
Relch	10.5163	6.61597	25.1587	3.14073	8.13647	2.59075	18.0434	2.71089	32.0948	8.37299	35.8678
Rfc5	13.0563	18.4227	6.68247	1.16158	5.2777	2.22524	7.92714	1.36603	17.6088	3.90511	39.9976
Rfx5	7.96654	3.78701	15.8189	1.63659	4.37788	1.20407	13.2785	2.71551	42.6514	10.1188	29.3761
Rfx6	0	0	0	0	0	0	0	0	0	1.30052	0.0660305
Rfx7	5.23741	6.31935	10.7715	1.16411	4.56448	1.1543	8.21022	3.79818	27.8346	6.19073	40.233
Rhbdd2	10.4239	1.97136	41.6898	3.79005	16.0708	5.4773	16.9839	2.59649	11.606	17.2521	10.6333
Rhbdd3	12.9361	3.22282	15.7444	6.77103	8.02732	5.87489	8.60664	10.5102	9.77634	107.828	11.9199
Rint1	12.9841	4.53935	8.23475	2.55815	6.94173	3.74327	11.5147	2.93137	14.5603	4.00797	19.7529
Rmc1	25.9736	30.265	24.0092	15.5176	11.3572	7.32777	38.155	8.00435	55.0626	7.3969	81.6458
Rnf121	26.3459	5.67734	21.2283	5.41538	8.92681	5.36473	19.5351	10.3591	17.2752	15.5952	21.6046
Rnf123	17.2436	46.9408	49.9344	21.9392	24.3162	15.8914	34.0003	56.6832	86.7765	37.702	74.9332
Rnf220	67.1043	28.621	149.733	12.5767	23.7136	7.08818	65.5575	29.5465	101.129	145.453	107.853
Rnpc3	12.4319	8.22478	25.5713	3.85206	8.72472	3.15931	18.7829	3.75057	25.752	15.1101	52.853
Rpf1	21.2448	17.0333	11.5518	4.97333	17.1547	6.83485	26.9925	7.83907	36.9235	23.6647	58.2434
Rpl4	1212.71	631.552	320.362	182.097	298.572	189.139	697.628	366.551	1650.02	249.175	1399.3
Rpp30	8.544	8.49328	10.843	3.9281	3.67025	1.67906	10.8881	7.86997	10.9578	36.2509	20.3608
Rsg1	0.139548	0.298675	1.63112	0.157893	0.279641	0.0826505	1.03438	0.0855501	1.51596	0.845403	2.51155
S100a16	82.6699	0.894104	70.7329	18.9683	26.6566	10.5298	142.211	28.2285	13.9933	1.47245	30.4599
Sacm1l	23.8519	11.6244	41.8981	8.30682	31.9025	14.6178	36.7837	10.1281	31.8714	6.44458	38.6712
Sass6	2.18482	6.80161	4.22054	0.40833	0.591537	0.181833	2.91305	0.570369	8.04592	62.4035	23.0554
Sbno1	10.2049	10.352	27.8526	4.44153	9.53513	3.0089	18.634	4.95914	33.489	46.6572	43.5029
Sbno2	22.8979	14.393	12.1123	2.74558	5.80285	3.70616	35.0722	3.11864	66.0121	7.93101	47.1157
Scn10a	0.0758301	0.00175729	0.08646	0.419228	0	0.00166402	0.101877	0	0	0.732728	0.0267416
Scn11a	0.0261345	0.0394909	0.0858251	0.00897306	0.0262969	0	0.0288326	0.0211187	0.110466	0.312718	0.189185
Scn1a	0.234468	0	39.8259	0.0014502	0.00184257	0	0.0108637	0.0142045	0.00237017	0.576895	1.14091
Scn2a	2.41507	0.00830576	53.3285	0.0686754	0.0576356	0.011238	0.343553	0.105403	0.1133	1.46889	0.112469
Scn3a	0.964446	0.0115351	7.91367	0.167285	0.0154384	0.0184109	5.63133	0.108218	0.777076	0.173861	0.147329
Scn4a	0.267725	0.526381	0.016101	3.56171	0.0666485	0.00617828	0.956887	50.7853	8.92659	0.825091	0.230966
Scn5a	0.145504	0	1.78442	25.1778	0.0771926	0.00129774	4.657	0.10831	1.37073	0.349977	1.54877
Scn7a	0.573149	0.004095	0.851515	2.62789	0.410185	0.0711669	103.657	1.31318	2.48918	0.94041	2.17693
Scn8a	1.27072	0.0636812	50.4637	0.0408377	0.255805	0.205648	0.538426	0.069394	0.701927	2.80498	0.348184
Scn9a	0.0342918	0	1.03516	0.0124253	0	0	0.00550149	0	0	0.00303485	0.105246
Selenom	310.454	6.41118	187.984	19.4871	33.3481	1.32926	55.184	11.3428	23.8664	6.11079	8.68621
Setd1a	9.03293	6.52385	22.3495	3.73971	7.03482	2.03504	19.5321	3.13779	29.7947	16.5777	42.9343
Setd1b	7.98121	6.37082	12.4391	2.65111	3.78534	2.03425	17.2503	1.75098	28.1526	13.2182	46.4796
Sfi1	14.0753	3.12964	18.7303	3.23797	6.59659	2.99734	26.8987	3.53602	51.1489	8.65636	33.4912
Sgip1	1.28427	0.540769	60.444	0.253813	0.489204	0.0671716	12.767	0.501982	1.53879	25.3171	1.41306
Slc12a4	59.8988	3.83	15.5179	17.4288	5.50929	5.41084	52.6435	7.04987	20.9556	2.56898	33.0989
Slc12a5	4.1742	0.147272	215.725	0.332003	0.396615	0.237532	1.57531	0.335612	0.800478	8.88947	0.519408
Slc12a6	15.5867	27.4376	47.1178	6.05977	33.917	1.92331	41.5704	6.73094	108.684	18.7768	77.935
Slc12a7	16.9498	2.34935	3.33705	28.0618	42.3169	13.9732	36.0664	3.23809	47.7917	13.0963	69.4353
Slc12a9	9.03707	3.21554	18.3249	1.48274	6.87963	2.35787	10.9905	2.29559	18.3627	1.53045	13.2266
Slc25a14	5.8725	1.84514	29.852	1.00239	3.04414	0.891172	7.09467	1.3267	5.80883	4.12473	9.01302
Slc25a30	3.42875	4.1156	4.32122	2.12184	32.6082	1.95595	9.8261	6.95074	14.8693	14.6695	17.7976
Slc30a5	52.0426	25.3812	24.6763	6.45615	34.4135	9.76214	37.8682	6.83165	56.6259	11.7713	43.6845
Slc35b4	18.3007	7.18257	29.1888	2.69679	33.4185	4.39314	20.4	3.54951	25.7689	16.8334	54.5304
Slc35e3	16.9761	2.84073	14.4679	2.0904	19.6285	4.14519	16.1506	1.98359	10.1293	1.62846	15.4019
Slc44a2	49.8156	39.0167	31.8143	37.0691	14.6672	2.19712	211.807	76.542	235.31	25.4825	310.921
Slc44a4	0.270147	0.0807906	0.199276	0	54.6049	0.0664164	9.93736	0.0269877	0.0083952	0.293563	0.46513
Slc44a5	1.00398	0.0729294	4.54177	0.0993718	0.00339841	0	0.144704	0.0659365	0.617954	4.53079	0.140147
Slc8b1	9.77744	13.3346	4.18019	2.31107	4.87691	15.1331	20.9125	3.91552	50.2496	1.03385	10.5398
Slc9a6	13.1951	4.632	60.7786	5.64899	12.6139	2.41654	23.6684	10.8427	12.6394	3.63061	12.8896
Slc9a7	0.543716	2.08044	10.6127	0.303225	0.263041	0.0328675	1.35302	0.506541	14.7248	0.422792	2.34442
Slc9a8	11.2038	6.01763	26.717	5.31486	75.6725	7.1853	18.2906	8.32757	31.7031	27.892	30.1007
Slc9a9	8.22578	4.19661	7.65209	0.952708	0.388862	0.932171	5.24526	1.02411	17.1432	0.463523	49.7308
Smap1	66.5325	44.2218	68.388	6.40994	30.5438	8.74183	50.7026	11.8981	43.1125	266.234	44.3759
Smap2	39.171	42.7449	83.15	13.8824	15.615	9.9515	36.9487	9.75007	146.592	24.3494	94.0746
Smarce1	104.958	45.529	34.3145	18.5314	21.793	9.63136	78.1542	23.3798	89.4185	75.2013	172.388
Smc3	24.8669	25.1884	20.9742	4.56443	8.86259	2.05755	26.3105	5.26025	38.7826	32.676	82.393
Smim9	0.0511687	0.0432317	0.15675	0	0.0671329	0.0200846	0	0.0104523	0.112066	3.32525	0.0587751
Smpd4	18.5525	10.8391	38.3507	6.47173	11.0419	2.78277	23.8776	4.51465	23.6486	107.373	48.2863
Sms	6.19744	5.33715	32.9347	4.47553	5.70955	0.397742	10.1063	19.0536	20.9029	2.14084	19.7599
Smyd2	53.1751	6.64242	52.1625	43.7505	11.2105	8.44502	19.0476	137.765	14.2262	16.3162	26.5267
Smyd3	3.78234	3.41323	8.58124	1.46059	2.52183	1.09906	5.61598	1.32097	6.82465	1.88851	13.4953
Snrpe	61.3301	85.5434	38.5421	15.3972	30.4094	16.7776	47.4466	21.1645	99.3827	33.4127	174.465
Spag16	0.146119	0	0.594304	0.0135151	0.0226831	0	7.14145	0	0.0346645	119.918	0.365049
Spag17	0.0358064	0.0147663	0.146656	0	0.00306647	0.00129628	1.87723	0.000892329	0.00143665	84.2956	0.037228
Spc24	8.08985	18.0681	0.99844	1.19908	1.16177	3.69948	2.04665	0.481206	6.85529	6.85864	43.3141
Spcs2	112.198	58.9019	53.7828	15.1921	35.6913	36.3584	103.593	38.5961	96.622	222.898	218.787
Spcs3	30.3741	28.2957	27.2495	9.06728	16.4836	14.3021	27.3938	11.2889	48.1316	16.6239	42.3066
Speg	22.4809	0.324494	65.3297	21.2938	5.75682	0.422855	11.1265	36.3343	6.82024	1.002	2.03726
Spg11	6.36836	3.06063	5.13683	1.43688	3.40912	1.36498	8.9334	1.10596	11.8856	4.37266	13.641
Spo11	0.114376	0.145058	0.240126	0.0133817	0.0483519	0.0119832	0.342594	0.0537298	2.58994	49.0295	139.751
Sptssa	60.5411	36.8854	22.1114	14.7041	36.2467	21.9756	69.9351	16.7791	60.9067	15.3096	77.9729
Sri	98.673	111.107	48.7029	18.1	72.4702	15.4048	147.214	14.3878	165.82	3.80695	136.069
Srp68	78.3928	22.3305	36.9818	18.4215	24.8311	14.6058	46.9071	42.8097	49.5286	48.7467	79.3423
Srp72	69.4386	23.9083	45.0415	13.4084	34.3949	24.15	55.0509	18.3366	77.821	75.628	93.7176
Srpk1	19.0528	14.1454	42.1966	6.01399	24.6242	4.26345	32.9773	7.38163	85.23	448.234	105.169
Srpk2	21.9528	10.4958	64.831	7.56699	8.40653	2.85483	22.5317	7.19155	28.7326	279.411	39.2226
Srpk3	2.5606	5.06639	6.53931	14.0341	0.399675	0.0528458	5.17177	25.4457	71.5456	0.117126	1.11548
Srsf10	49.0015	41.2862	38.7556	11.6497	20.2962	6.32263	64.0286	11.7635	106.406	63.4924	152.897
Ssr2	358.222	61.9671	73.7622	26.7991	69.6224	47.4627	164.467	32.3029	101.438	81.4531	141.728
Ssr3	287.197	49.6516	58.3879	38.1929	68.7286	55.2981	132.494	74.4022	92.2337	18.3747	103.894
Ssu72	62.7964	39.7844	64.0345	15.3574	36.4466	22.9572	64.1797	20.6011	67.3116	23.5834	88.9947
Stk11	85.362	65.3086	71.8833	39.2491	40.1661	30.1732	106.561	59.1079	129.378	143.24	162.168
Stx6	26.7874	6.5461	34.5873	4.25757	8.54783	1.83589	28.2842	4.80445	27.0479	10.5079	104.256
Stx8	31.475	12.9116	23.6127	10.4366	18.1047	9.37081	34.3786	15.0387	26.9218	63.6196	28.8467
Stxbp5	10.9043	12.6079	26.2183	2.38338	6.42164	1.48565	13.6484	2.55649	14.1666	12.6044	23.8394
Stxbp5l	0.0603394	0.00602187	6.85207	0.00647277	0.920902	0	0	0.0109419	0.0293315	1.7318	0.0306517
Suds3	53.1778	32.5249	94.2425	22.3405	56.3645	34.1225	57.7499	33.0783	60.523	105.839	86.0664
Taf1c	6.73033	4.16171	6.61421	1.61438	2.87932	0.469115	7.71937	2.9657	18.7039	3.21935	38.9916
Taf2	21.6097	10.5047	16.6079	4.28112	8.62473	4.13316	19.7688	4.33746	28.859	34.8712	38.7351
Taf7l	0.170642	0	0.158784	0	0	0	0	0.00970913	0.0291066	30.1518	0.0422001
Tapt1	23.5059	41.6152	35.1549	8.50822	16.421	12.2439	45.768	20.6612	58.8788	24.9091	237.491
Tbc1d32	1.38616	0.262087	3.03239	0.59201	2.24325	0.568211	3.24667	0.404595	1.40429	3.59517	1.23286
Tbce	43.1119	15.7854	66.1185	9.41902	18.7121	7.06724	48.3419	13.8171	66.4727	27.7626	79.4539
Tbck	4.06512	1.76862	6.18189	1.26798	4.02074	0.846781	4.41911	1.49599	5.53877	1.5586	6.32208
Tcea1	40.169	32.2537	31.345	7.36853	22.4704	10.5888	36.957	10.0436	52.2669	17.1256	49.9555
Tcea2	13.3638	1.59429	51.7885	3.35288	5.39225	0.271056	13.0107	5.23456	19.5666	394.187	9.25507
Tcea3	27.3414	0.527973	1.00816	53.2192	50.1258	41.3567	30.6654	192.482	2.50931	0.836692	0.828197
Tcp1	152.692	103.657	125.392	57.5245	85.0559	48.759	114.566	92.3062	166.853	1413.86	251.194
Tctn1	12.0253	2.29269	11.788	1.62619	4.71682	0.78748	14.5854	1.45237	12.2965	28.6044	14.7084
Tctn3	7.97385	1.22343	14.9967	2.52806	3.82187	0.189341	8.87384	1.35179	6.08305	15.5717	5.32407
Tedc2	9.89491	6.06632	7.35983	1.25833	1.56106	35.1193	7.33374	1.27732	7.60603	2.03961	11.7007
Tepsin	13.0898	4.16901	12.4976	3.65971	8.94939	3.34211	14.6546	3.49214	26.6717	9.66967	32.9734
Tgs1	7.22586	7.88276	12.519	2.06753	5.06698	1.98282	12.0656	3.09203	24.7205	2.40812	29.1672
Thoc2	18.3569	11.2875	18.3187	4.464	9.92967	3.24358	25.9494	5.70166	43.7635	8.0371	58.2068
Tm2d1	23.5268	6.97289	29.6371	13.9523	30.3674	10.0003	31.7601	20.5932	19.4192	14.2899	23.5584
Tm9sf1	69.8409	18.6501	24.8418	12.161	43.1394	20.0658	60.5718	9.081	48.6752	10.4008	54.5702
Tmem107	30.2119	6.96159	8.82904	2.62426	7.28707	0.700879	22.4798	2.45753	3.90577	49.0722	8.86456
Tmem150a	28.8261	0.565118	11.0592	13.6664	74.8433	47.6282	30.5455	16.5535	12.622	2.68609	3.8918
Tmem150b	0.369036	1.95331	0.665491	0.0353582	0.07119	0.0454686	1.95026	0.120446	4.94295	0.233009	1.59327
Tmem150c	3.73866	0.0117096	24.0287	2.07228	5.06962	0.0233241	3.90924	0.526755	2.60892	4.09825	8.22395
Tmem161a	33.5704	7.64357	26.4076	23.2356	14.4825	4.86983	33.1837	27.8124	28.4808	5.64263	33.3987
Tmem161b	9.01288	3.0464	16.11	3.57621	9.98414	2.26849	10.4697	4.92775	14.8132	27.3661	17.7499
Tmem181a	17.5654	4.26423	61.0886	4.73549	3.49216	1.37454	24.7191	3.42463	18.4181	13.3979	24.322
Tmem181b-ps	17.8957	6.54778	130.307	6.74482	3.21205	0.974293	35.1778	3.92214	33.7722	28.5914	53.2383
Tmem181c-ps	4.77347	2.22357	26.3464	0.916077	0.754124	0.369354	7.55452	0.801696	6.33467	8.50084	8.97172
Tmem231	6.82	0.883883	6.89286	0.83844	5.11709	0.0885693	7.31474	0.783233	2.60738	14.4356	1.5189
Tmem258	163.049	60.4283	45.6478	52.8672	40.2246	36.5695	88.2647	37.5005	92.0599	193.441	134.001
Tmem30a	50.2383	28.9536	185.551	19.1392	81.5592	40.3942	129.076	26.8915	70.3746	63.0283	66.2967
Tmem30c	0.162197	0.0110909	0.378485	0.0039198	0.0206854	0	0.0718865	0	0.0513822	58.317	0.10014
Tmem33	26.3587	22.4095	31.0916	9.8023	47.6721	23.7198	41.9843	6.09542	32.1324	19.5387	40.1992
Tmem41b	28.7343	10.7324	29.6739	13.7182	22.8604	9.21414	32.7067	9.96141	23.1886	71.0191	25.8582
Tmem44	9.8182	0.17101	30.6146	2.88682	1.8782	0.415217	36.0841	1.36891	3.35341	1.13156	0.701493
Tmem80	19.6345	6.11514	24.338	7.19419	17.0998	3.37331	30.5538	9.913	39.3104	21.7253	47.1653
Tmem87a	22.234	9.17096	15.5591	4.10414	15.2015	1.41759	27.9668	20.7648	35.0539	10.669	61.3703
Tmem87b	12.3532	2.46473	20.2746	5.17977	16.7541	5.04151	27.1626	4.82912	22.2757	6.43756	35.3342
Tnpo1	16.9092	14.0166	15.2782	5.22195	18.2137	5.54163	20.85	4.80691	32.0565	52.1126	41.469
Tnpo2	20.8658	11.0952	62.5648	5.13321	9.41181	5.37728	30.1133	7.68345	35.6009	25.9526	69.8126
Traip	4.00086	7.29438	9.21592	0.348434	0.409351	0.115678	1.05048	0.305475	4.74372	6.45375	16.0047
Trappc10	9.70758	18.2388	40.707	8.14561	14.5224	3.58028	28.957	9.89586	32.0714	10.5916	39.1363
Trappc2	12.4712	8.04563	44.8427	6.67453	6.76384	2.77948	20.5959	14.0794	15.5391	2.78637	10.7507
Trappc2l	35.2032	16.8028	47.0742	13.6988	27.3428	9.83824	35.1983	19.3882	30.0791	30.9004	26.4547
Trappc8	11.5475	10.9937	19.9092	4.90363	12.6489	4.40326	25.0325	6.82586	31.9053	16.2577	35.1934
Trit1	8.47868	3.65999	8.89265	1.99638	7.66219	3.13683	7.62434	3.97805	20.1157	2.94899	15.2873
Tsen54	13.3533	4.45458	10.6068	3.07427	8.2953	2.24285	13.9819	4.73998	20.8602	6.9333	13.8232
Tspan13	16.6627	32.3285	84.2334	19.3376	18.6097	0.471975	236.675	18.0014	118.042	9.00785	97.6653
Tspan31	84.9218	9.58072	38.5154	16.5475	43.1296	78.6939	64.1142	16.41	34.0045	6.677	21.8628
Tspyl2	45.2954	4.23008	83.695	7.7723	9.07956	1.586	39.9074	8.98299	39.8865	26.8846	30.2922
Tsta3	39.9648	14.12	36.2729	9.15528	21.3071	16.6984	34.4487	14.6463	44.248	72.8767	66.9642
Ttc23	15.8662	0.316113	2.77116	3.24243	7.51106	20.8982	16.2097	4.19468	2.89401	73.5107	6.66364
Ttc23l	0.959299	0.00696048	0	0	0	0	0	0	0.00979004	188.191	0.0164364
Ttll9	0.129321	0.0933432	1.53663	0.00602748	0.152188	0.0269526	2.64748	0.0314198	0.196404	156.74	1.80525
Tusc3	88.699	11.4805	162.612	11.4889	36.9452	5.75311	87.194	4.69936	28.4091	103.738	39.2697
Txndc15	45.8452	9.1063	49.1269	14.3623	32.1537	33.402	45.1157	17.3943	32.5962	6.86751	46.8556
Txnrd2	8.39586	40.2982	11.6796	10.76	13.9854	12.9954	11.2305	9.61694	18.2134	2.464	5.75303
Uba3	40.359	12.0498	47.0926	17.8245	22.4518	8.18137	41.4656	18.7965	33.2049	17.8725	56.8247
Ube2h	34.9368	33.3336	37.6357	10.364	16.457	12.5673	51.6395	14.5325	52.0939	35.3306	65.1708
Ubl5	173.629	149.558	215.073	78.943	134.873	64.2015	216.225	95.8439	193.403	143.757	350.515
Ubr3	23.2259	7.8969	49.7495	21.9173	29.9665	15.4646	29.9729	52.9988	25.9177	12.0467	29.6748
Ubxn4	38.4446	13.5325	30.2522	10.3378	24.1975	15.8837	44.034	16.2657	44.0505	77.717	66.1716
Ufd1	49.1787	22.4292	55.6355	17.1179	22.6552	11.2431	53.4027	28.4353	49.5787	165.563	70.4272
Upf1	24.7373	17.8626	25.6962	8.58157	13.9344	9.4594	35.9888	10.2885	46.6	37.6495	74.7943
Uso1	76.3199	17.9746	34.1359	10.6936	26.2136	20.5063	43.8065	30.4913	41.7477	13.4155	53.0321
Usp10	27.2875	12.4233	33.8708	8.53171	29.7478	20.661	27.9285	14.3558	39.9817	8.38525	57.0116
Usp14	36.7671	36.3921	82.3948	21.6426	21.4063	16.8182	40.0365	23.5626	45.1519	30.3124	54.6668
Usp2	4.36441	1.27928	39.0176	43.6836	73.9162	26.1168	16.5337	83.684	1.73007	384.368	5.80395
Usp21	42.4224	13.1652	35.3971	7.48592	16.742	5.32385	36.8179	9.78244	48.4269	25.177	54.7974
Utrn	21.1817	3.43821	18.7523	7.74497	8.71964	2.83019	68.051	5.42963	28.7519	5.8266	33.4124
Vac14	13.2911	10.7431	15.7943	5.83112	10.7243	6.66334	19.5863	10.3603	28.7248	6.25075	27.5405
Vash1	1.93369	0.131451	14.2202	2.24678	0.494717	0.112685	8.09661	0.845461	0.668406	3.40829	1.13704
Vash2	8.19518	0.0596796	2.2513	0.10855	0.0558767	0.00522959	0.252335	0.459054	0.69936	65.2762	1.93484
Vbp1	34.0939	42.0573	63.9889	13.6677	23.5465	5.045	42.2488	28.4217	50.9714	6.24332	55.261
Vezt	19.0222	2.59463	19.3308	7.54937	6.34075	4.36303	11.9626	11.2212	7.8985	16.8164	16.4122
Vps11	21.8528	10.2942	38.6571	6.43869	16.2855	6.86567	33.8213	9.94696	42.0005	19.6705	37.5035
Vps16	63.81	28.6395	52.1662	10.7608	22.6294	8.75627	52.8768	12.268	123.078	33.8405	149.033
Vps25	95.1934	44.2974	48.9377	39.4795	65.963	39.0052	90.783	30.9285	83.8545	24.4856	77.6032
Vps35	47.5177	36.8209	83.3263	20.8106	59.845	20.5328	71.2002	25.1344	56.135	54.1901	65.0523
Vps35l	39.8137	19.7281	36.4425	9.0476	26.7701	7.72179	40.3018	10.8293	44.9802	21.3353	47.6321
Vps52	33.2813	15.2167	54.376	15.2882	19.7127	7.13125	38.8234	18.0847	56.4925	35.8261	63.4149
Wdfy1	17.6669	11.6062	25.6886	5.23666	32.3796	7.14727	36.307	5.57923	28.9355	274.545	14.0544
Wdfy2	8.51735	5.95006	7.746	1.86283	4.72018	1.75925	9.45812	2.05332	17.7904	3.4792	17.8681
Wdr1	130.358	106.858	80.9901	28.5621	47.4495	10.4072	120.574	24.2804	233.63	82.3233	244.2
Wdr11	26.5219	5.4465	19.7725	5.36379	15.7269	5.578	25.3268	8.80461	25.9266	23.6984	20.784
Wdr27	2.27237	0.103899	2.88264	0.381279	2.16382	0.418904	3.62161	0.512593	0.767221	33.805	4.2925
Wdr91	19.9232	9.80295	19.1886	2.53669	19.122	4.09828	19.0806	2.74077	39.1073	2.33296	43.9064
Wls	124.209	14.5549	24.4814	17.8851	74.0617	1.35712	124.373	10.2413	24.1719	1.74086	47.532
Xdh	9.81426	39.2014	2.82523	28.331	10.9115	34.9023	225.655	13.6893	29.1173	1.40011	24.9542
Xpo4	4.07234	4.34053	4.411	1.47362	2.73581	0.921241	5.47854	1.43203	9.88671	19.7821	12.154
Xpo5	19.4425	9.66136	21.7991	4.66795	9.32635	2.97979	17.9818	4.86336	26.0155	27.8736	39.3253
Xpo7	13.9715	132.139	28.0925	7.68334	15.3532	7.37032	24.1793	10.1716	45.3541	10.899	47.6313
Xrcc5	12.516	4.18221	8.77099	5.38191	21.4476	6.08419	10.6542	14.3836	14.1084	8.9543	22.8167
Ybx2	1.81251	0.11274	5.3897	13.0187	15.9107	0.0208012	3.09256	5.44705	0.523234	2411.52	37.249
Zc3h4	14.9705	14.5066	23.3454	5.38537	9.09526	3.40248	29.3893	5.45247	51.0109	13.0638	59.49
Zc3h6	1.68957	0.812323	7.1102	0.82455	1.247	0.253608	3.24535	2.20267	6.12732	7.1484	6.96712
Zc3h8	3.81115	1.44627	4.84443	2.43764	3.26889	1.34034	4.54892	5.53558	7.36496	9.25919	8.11299
Zc3hc1	13.9204	7.88079	13.0363	4.45884	4.83329	2.59652	11.2556	7.45382	15.2557	12.2086	25.5285
Zcchc8	33.3397	23.0714	23.3215	8.20765	19.9901	4.55145	48.0675	7.31025	57.6136	83.0315	120.292
Zdhhc1	32.7381	0.805368	29.5767	7.33124	11.8333	0.662256	68.2892	7.07518	9.37529	26.5303	10.8057
Zdhhc11	0	0	0	0.00846362	0	0	0	0	0	33.3973	0.0346999
Zdhhc13	8.53538	11.5661	14.1957	4.14088	5.95384	1.18527	11.8005	2.91814	27.4137	9.76463	21.7737
Zdhhc14	6.65954	4.74635	18.1903	1.36621	1.55539	0.8284	8.42258	0.779653	6.81843	4.62188	14.8409
Zdhhc16	40.4692	15.162	30.5403	6.66935	15.4038	6.03402	34.6656	14.0058	40.278	13.2868	59.0278
Zdhhc17	10.3493	4.06461	49.9782	5.05749	7.90269	1.56611	18.903	6.40322	24.4804	8.84943	22.5528
Zdhhc18	15.8466	17.2894	24.6473	5.64687	5.72618	5.40873	48.3624	14.1272	94.769	1.72306	61.1259
Zdhhc19	0	0.127217	0.0201328	0	0.180558	0.00866075	0.0363332	0.0101546	0.199105	100.945	0.0216183
Zdhhc5	29.966	15.1146	21.2885	15.8133	29.9823	12.8967	34.3435	20.1874	34.92	195.87	42.0188
Zdhhc8	46.0501	2.85985	57.3123	8.56978	5.86145	1.45602	29.5028	11.4197	20.3952	5.43023	69.8212
Zdhhc9	43.7562	6.99621	35.279	10.6414	45.9089	31.3881	32.2322	4.92271	22.4602	6.04755	25.5656
Zfc3h1	51.5747	11.3531	29.6637	7.52687	21.4795	6.10779	53.9484	9.38684	91.9683	37.3351	131.176
Zfp207	103.641	75.9151	71.098	26.5173	43.7531	17.6826	122.157	32.4222	184.482	69.6943	330.172
Zfp523	42.3354	3.90501	78.1711	6.15867	14.0582	6.36882	28.9396	8.17024	15.8454	47.304	21.1029
Zpr1	32.3205	14.2553	26.554	7.85233	16.3051	21.6996	29.2412	14.8105	58.5011	80.1416	51.7544
