# Supplementary material for: Minor intron splicing revisited: identification of new minor intron-containing genes and tissue-dependent retention and alternative splicing of minor introns
Source: BMC Genomics. 2019 Aug 30;20:686. doi: 10.1186/s12864-019-6046-x (PMC6717393; doi:10.1186/s12864-019-6046-x)
Supplement: Supplementary file 12 — Table S4. Functional annotation. Contains the functional annotations enriched for by the UpSignature and DownSignature of mouse tissues. (XLSX 15 kb) [file 12864_2019_6046_MOESM12_ESM.xlsx]

## Sheet: Sheet1
			DAVID		ToppGene		g:Profiler
Tissue Signature	GO-Term ID	GO-Term Name	Benjamini	GO-Term Gene Hits	p-value	GO-Term Gene Hits	adjusted p-value	GO-Term Gene Hits
Bone_UpSig	GO:0005509	Calcium Ion Binding	0.000754354	Matn2, Matn3, Matn4, Matn1, Plcd1	3.947e-06	Matn4, Matn1, Matn2, Matn3, Plcd1	0.000285466	Matn1, Matn2, Matn3, Matn4, Plcd1
Cerebrum_UpSig	GO:0001518	Voltage-Gated Sodium Channel Complex	4.53333e-06	Scn1a, Scn3a, Scn2a, Scn9a, Scn8a	2.204e-10	Scn1a, Scn2a, Scn3a, Scn8a, Scn9a	2.1294e-08	Scn1a, Scn2a, Scn3a, Scn8a, Scn9a
Cerebrum_UpSig	GO:0004435	Phosphatidylinositol Phospholipase C Activity	0.0143783	Plch2, Plch1, Plcb1	6.365e-05	Plch2, Plcb1, Plch1	0.00351244	Plcb1, Plch1, Plch2
Cerebrum_UpSig	GO:0005216	Ion Channel Activity	1.92877e-06	Scn1a, Scn3a, Scn9a, Cacna1e, Scn8a, Clcn6, Cacna1d, Cacna1a, Cacna1b	1.914e-08	Cacna1a, Cacna1b, Cacna1d, Cacna1e, Clcn6, Cacna2d2, Scn1a, Scn2a, Scn3a, Scn8a, Scn9a	3.79542e-08	Cacna1a, Cacna1b, Cacna1d, Cacna1e, Cacna2d2, Cdk5, Clcn6, Scn1a, Scn2a, Scn3a, Scn8a, Scn9a
Cerebrum_UpSig	GO:0005244	Voltage-Gated Ion Channel Activity	4.03391e-06	Scn1a, Scn9a, Cacna1e, Scn8a, Cacna1d, Cacna2d2, Cacna1a, Cacna1b	6e-12	Cacna1a, Cacna1b, Cacna1d, Cacna1e, Clcn6, Cacna2d2, Scn1a, Scn2a, Scn3a, Scn8a, Scn9a	4.81199e-12	Cacna1a, Cacna1b, Cacna1d, Cacna1e, Cacna2d2, Cdk5, Clcn6, Scn1a, Scn2a, Scn3a, Scn8a, Scn9a
Cerebrum_UpSig	GO:0005245	Voltage-Gated Calcium Channel Activity	9.84028e-05	Cacna1e, Cacna1d, Cacna2d2, Cacna1a, Cacna1b	1.38e-07	Cacna1a, Cacna1b, Cacna1d, Cacna1e, Cacna2d2	3.83801e-07	Cacna1a, Cacna1b, Cacna1d, Cacna1e, Cacna2d2, Cdk5
Cerebrum_UpSig	GO:0005248	Voltage-Gated Sodium Channel Activity	6.67282e-06	Scn1a, Scn3a, Scn2a, Scn9a, Scn8a	2.713e-09	Scn1a, Scn2a, Scn3a, Scn8a, Scn9a	3.67419e-07	Scn1a, Scn2a, Scn3a, Scn8a, Scn9a
Cerebrum_UpSig	GO:0005262	Calcium Channel Activity	0.0014664	Cacna1e, Cacna1d, Cacna2d2, Cacna1a, Cacna1b	1.61e-05	Cacna1a, Cacna1b, Cacna1d, Cacna1e, Cacna2d2	9.51298e-05	Cacna1a, Cacna1b, Cacna1d, Cacna1e, Cacna2d2, Cdk5
Cerebrum_UpSig	GO:0005272	Sodium Channel Activity	0.0395071	Scn1a, Scn9a, Scn8a	5.62e-08	Scn1a, Scn2a, Scn3a, Scn8a, Scn9a	8.69032e-06	Scn1a, Scn2a, Scn3a, Scn8a, Scn9a
Cerebrum_UpSig	GO:0005891	Voltage-Gated Calcium Channel Complex	2.36052e-05	Cacna1e, Cacna1d, Cacna2d2, Cacna1a, Cacna1b	7.813e-08	Cacna1a, Cacna1b, Cacna1d, Cacna1e, Cacna2d2	1.23342e-05	Cacna1a, Cacna1b, Cacna1d, Cacna1e, Cacna2d2
Cerebrum_UpSig	GO:0006811	Ion Transport	0.000690139	Scn1a, Slc12a5, Scn9a, Cacna1e, Scn8a, Clcn6, Cacna1d, Cacna2d2, Cacna1a, Cacna1b	1.354e-07	Cacna1a, Cacna1b, Cacna1d, Cacna1e, Arl2, Clcn6, Cacna2d2, Scn1a, Scn2a, Scn3a, Slc25a14, Scn8a, Scn9a, Plcb1, Mapk9, Slc9a6, Cdk5, Slc12a5	3.98389e-06	Arl2, Cacna1a, Cacna1b, Cacna1d, Cacna1e, Cacna2d2, Cdk5, Clcn6, Mapk9, Plcb1, Scn1a, Scn2a, Scn3a, Scn8a, Scn9a, Slc12a5, Slc25a14, Slc9a6, Zdhhc17
Cerebrum_UpSig	GO:0008331	High Voltage-Gated Calcium Channel Activity	7.32625e-05	Cacna1e, Cacna1d, Cacna1a, Cacna1b	1.743e-08	Cacna1a, Cacna1b, Cacna1d, Cacna1e	0.000626944	Cacna1a, Cacna1b, Cacna1d
Cerebrum_UpSig	GO:0019228	Neuronal Action Potential	0.000114117	Scn1a, Scn3a, Scn2a, Scn9a, Scn8a	1.301e-09	Scn1a, Scn2a, Scn3a, Rapgef4, Scn8a, Scn9a	8.47979e-05	Rapgef4, Scn1a, Scn2a, Scn3a, Scn9a
Cerebrum_UpSig	GO:0019233	Sensory Perception Of Pain	0.000130283	Scn3a, Scn9a, Cacna1e, Cdk5, Cacna1a, Cacna1b	1.788e-06	Cacna1a, Cacna1b, Cacna1e, Scn3a, Scn9a, Cdk5	0.00163273	Cacna1a, Cacna1b, Cdk5, Scn1a, Scn3a, Scn9a
Cerebrum_UpSig	GO:0030425	Dendrite	0.004204	Slc9a6, Crtc1, Rapgef4, Scn8a, Cdk5, Cacna1d, Cacna1a, Cacna1b	3.523e-07	Cacna1a, Cacna1b, Cacna1d, Grid2Ip, Rapgef4, Scn8a, Crtc1, Slc9a6, Fbxo2, Cdk5, Slc12a5	0.000741788	Cacna1a, Cacna1b, Cacna1d, Cdk5, Crtc1, Fbxo2, Grid2Ip, Rapgef4, Slc12a5, Slc9a6
Cerebrum_UpSig	GO:0031402	Sodium Ion Binding	3.36864e-06	Scn1a, Scn3a, Scn2a, Scn9a, Scn8a	5.885e-10	Scn1a, Scn2a, Scn3a, Scn8a, Scn9a	5.59839e-06	Scn1a, Scn2a, Scn3a, Scn9a
Cerebrum_UpSig	GO:0034706	Sodium Channel Complex	0.00349912	Scn1a, Scn2a, Scn8a	6.771e-10	Scn1a, Scn2a, Scn3a, Scn8a, Scn9a	3.5252e-07	Scn1a, Scn2a, Scn3a, Scn8a, Scn9a
Cerebrum_UpSig	GO:0034765	Regulation Of Ion Transmembrane Transport	8.24183e-06	Scn1a, Scn9a, Cacna1e, Scn8a, Cacna1d, Cacna2d2, Cacna1a, Cacna1b	2.622e-09	Cacna1a, Cacna1b, Cacna1d, Cacna1e, Clcn6, Cacna2d2, Scn1a, Scn2a, Scn3a, Scn8a, Scn9a, Plcb1	1.83199e-05	Cacna1a, Cacna1b, Cacna1d, Cacna1e, Cacna2d2, Plcb1, Scn1a, Scn2a, Scn3a, Scn8a, Scn9a
Cerebrum_UpSig	GO:0043025	Neuronal Cell Body	0.000317243	Scn1a, Scn3a, Crtc1, Slc12a5, Rapgef4, Scn8a, Cdk5, Cacna1d, Cacna1a, Cacna1b	5.696e-09	Cacna1a, Cacna1b, Cacna1d, Cacna1e, Scn1a, Scn3a, Rapgef4, Scn8a, Crtc1, Mapk9, Mapk10, Cdk5, Slc12a5	0.000412606	Cacna1a, Cacna1b, Cacna1d, Cdk5, Crtc1, Mapk9, Rapgef4, Scn1a, Scn3a, Slc12a5
Cerebrum_UpSig	GO:0055085	Transmembrane Transport	0.000197662	Scn1a, Slc12a5, Scn9a, Cacna1e, Scn8a, Clcn6, Cacna1d, Cacna1a, Cacna1b	2.075e-06	Cacna1a, Cacna1b, Cacna1d, Cacna1e, Clcn6, Cacna2d2, Scn1a, Scn2a, Scn3a, Scn8a, Scn9a, Plcb1, Zdhhc17, Slc9a6, Slc12a5	4.89334e-05	Cacna1a, Cacna1b, Cacna1d, Cacna1e, Cacna2d2, Clcn6, Plcb1, Scn1a, Scn2a, Scn3a, Scn8a, Scn9a, Slc12a5, Slc25a14, Slc9a6, Tmem150C, Zdhhc17
Cerebrum_UpSig	GO:0086010	Membrane Depolarization During Action Potential	1.72629e-10	Scn1a, Scn3a, Scn2a, Scn9a, Cacna1e, Scn8a, Cacna1a, Cacna1b	2.711e-15	Cacna1a, Cacna1b, Cacna1d, Cacna1e, Scn1a, Scn2a, Scn3a, Scn8a, Scn9a	1.37343e-05	Cacna1d, Scn1a, Scn2a, Scn3a, Scn9a
Testis_UpSig	GO:0005814	Centriole	0.00154622	Sass6, Agbl4, Cep170, Cep41, Cep164, Ift88	1.104e-05	Cep164, Cep170, Agbl4, Ift88, Cep41, Sass6	0.00449993	Agbl4, Cep164, Cep170, Cep41, Ift88, Sass6
Testis_UpSig	GO:0005929	Cilium	8.48724e-05	Ift122, Catsper2, Ttll9, Catsper1, Cep41, Cep164, Ift88, Spag17, Ift74, Spag16	2.446e-07	Myo7a, Ttll9, Ift74, Cep164, Agbl4, Catsper1, Catsper2, Ift88, Cep41, Ift122, Cep126, Spag16, Spag17, Cfap46	1.71795e-07	Agbl4, Armc9, Catsper1, Cep126, Cep164, Cep170, Cep41, Cfap44, Cfap69, Drc3, Ift122, Ift74, Ift88, Myo7a, Spag16, Spag17, Ttll9
Testis_UpSig	GO:0060271	Cilium Assembly	0.00624541	Ift122, Cep126, Cep41, Cep164, Ift88, Ift74, Spag16	8.518e-07	Ift74, Cep164, Lrguk, Ift88, Cep41, Ift122, Cep126, Spag16, Spag17, Cfap46	0.00032089	Armc9, Cep126, Cep164, Cep41, Cfap44, Cfap46, Ift122, Ift74, Lrguk, Spag16, Spag17
Liver_DownSig	GO:0005244	Voltage-Gated Ion Channel Activity	0.00255801	Cacna2d1, Cacna1h, Scn11a, Cacna1e, Cacna2d2, Cacna1a, Scn4a	1.922e-06	Cacna1a, Cacna1e, Cacna2d1, Scn11a, Cacna2d2, Clcn6, Scn4a, Cacna1h, Cacna1g	0.000165449	Cacna1a, Cacna1e, Cacna1g, Cacna1h, Cacna2d1, Cacna2d2, Clcn6, Scn11a, Scn4a
Liver_DownSig	GO:0005245	Voltage-Gated Calcium Channel Activity	0.000200485	Cacna2d1, Cacna1g, Cacna1h, Cacna1e, Cacna2d2, Cacna1a	1.725e-07	Cacna1a, Cacna1e, Cacna2d1, Cacna2d2, Cacna1h, Cacna1g	4.09881e-05	Cacna1a, Cacna1e, Cacna1g, Cacna1h, Cacna2d1, Cacna2d2
Liver_DownSig	GO:0005262	Calcium Channel Activity	0.0251101	Cacna2d1, Cacna1h, Cacna1e, Cacna2d2, Cacna1a	4.728e-05	Cacna1a, Cacna1e, Cacna2d1, Cacna2d2, Cacna1h, Cacna1g	0.00881955	Cacna1a, Cacna1e, Cacna1g, Cacna1h, Cacna2d1, Cacna2d2
Liver_DownSig	GO:0005813	Centrosome	0.000158433	Arl2, Dync1li2, Cep126, Dctn6, Sass6, Cdc45, Tspyl2, Cep170, Nup107, Tcea2, Disc1, Chd4, Ccdc28b	4.664e-06	Tcea2, Nup107, Ccdc28b, Disc1, Tspyl2, Chd4, Cdc45, Cep170, Arl2, Dctn6, Sass6, Cep126, Dync1li2	0.0443879	Arl2, Ccdc28b, Cdc45, Cep126, Cep170, Chd4, Dctn6, Disc1, Dync1li2, Sass6
Liver_DownSig	GO:0005891	Voltage-Gated Calcium Channel Complex	2.01312e-05	Cacna2d1, Cacna1g, Cacna1h, Cacna1e, Cacna2d2, Cacna1a	1.041e-07	Cacna1a, Cacna1e, Cacna2d1, Cacna2d2, Cacna1h, Cacna1g	1.993e-05	Cacna1a, Cacna1e, Cacna1g, Cacna1h, Cacna2d1, Cacna2d2
Liver_DownSig	GO:0060271	Cilium Assembly	0.00154681	Rabl2, Tmem231, E2f4, Cep126, Tctn3, Ocrl, Tmem107, Disc1, Ccdc28b	2.5e-05	Tctn3, Ccdc28b, Disc1, E2f4, Ocrl, Tmem107, Rabl2a, Cep126, Tmem231	0.0267784	Ccdc28b, Cep126, Disc1, E2f4, Ocrl, Rabl2, Tctn3, Tmem107, Tmem231
