# Supplementary material for: Minor intron splicing revisited: identification of new minor intron-containing genes and tissue-dependent retention and alternative splicing of minor introns
Source: BMC Genomics. 2019 Aug 30;20:686. doi: 10.1186/s12864-019-6046-x (PMC6717393; doi:10.1186/s12864-019-6046-x)
Supplement: Supplementary file 13 — Table S5. Minor intron retention. Contains the MSI values of retained minor introns across tissues. (XLSX 23 kb) [file 12864_2019_6046_MOESM13_ESM.xlsx]

## Sheet: Mouse
Intron	MIG	Bone	BoneMarrow	Cerebrum	Heart	Kidney	Liver	Lung	Muscle	Spleen	Testis	Thymus
chr10-127068989-127069345	ENSMUST00000060991-Tspan31	0.0598211						0.0423516		0.116595
chr10-128022973-128023582	ENSMUST00000026461-Prim1	0.2087	0.118491							0.255295		0.306934
chr10-18214179-18216259	ENSMUST00000080860-Ccdc28a										0.226716
chr10-62971991-62973250	ENSMUST00000131422-Dna2											0.185519
chr10-75894061-75894431	ENSMUST00000009236-Derl3									0.34267
chr10-80036843-80036914	ENSMUST00000004786-Polr2e	0.0534515	0.0309469		0.036612			0.0659249		0.125571		0.113733
chr10-80124886-80125478	ENSMUST00000003152-Stk11	0.0694396						0.0428514		0.0478229		0.0421203
chr11-101278453-101278713	ENSMUST00000017332-Coa3	0.044548										0.0449201
chr11-120096970-120097508	ENSMUST00000093901-Tepsin	0.393142						0.425722		0.553677		0.603632
chr11-120467241-120467362	ENSMUST00000076921-Arl16	1		1
chr11-120612084-120612462	ENSMUST00000026129-Pcyt2	0.384328		0.284602	0.181875	0.431737	0.240816	0.484806	0.151873	0.496971	0.103857	0.480087
chr1-121554139-121555215	ENSMUST00000001724-Ddx18									0.379585		0.404486
chr11-3516521-3516841	ENSMUST00000094469-Selenom	0.0254027		0.0201606
chr11-5104405-5105184	ENSMUST00000101610-Rhbdd3	0.433707		0.405753		0.358602		0.71571	0.356095	0.599312	0.124109	0.903158
chr1-152766868-152768860	ENSMUST00000077755-Arpc5									0.0355281
chr11-59006818-59007523	ENSMUST00000047441-Obscn				0.995305
chr11-60387364-60388812	ENSMUST00000108723-Drc3										1
chr11-69936961-69938341	ENSMUST00000018698-Ybx2				0.456053	0.455055					0.0216905	0.631416
chr11-71013639-71014549	ENSMUST00000143850-Derl2									0.0961957
chr1-171282803-171283014	ENSMUST00000065941-Usp21	1	1	1		1	1	1	1	1	1	1
chr1-180600211-180600449	ENSMUST00000027777-Parp1									0.0408573
chr1-189883999-189885298	ENSMUST00000027897-Smyd2	0.123529							0.0171656
chr11-98085077-98085370	ENSMUST00000145489-Gm11632	1	1	1	1	1	1	1	1	0.992908	1	1
chr11-99213331-99214033	ENSMUST00000103133-Smarce1	0.034706								0.0691197		0.0575083
chr12-65062741-65063677	ENSMUST00000021332-Fkbp3	0.141264								0.140632
chr13-119484494-119485726	ENSMUST00000026519-4833420G17Rik							0.0653259		0.0587271		0.0914003
chr13-119680280-119680715	ENSMUST00000189831-1700074H08Rik										0.227423
chr13-55721743-55724507	ENSMUST00000021959-Txndc15											0.0519744
chr14-55627668-55627784	ENSMUST00000047131-Ipo4	0.161059		0.153089	0.172027	0.150846				0.2169	0.0176303	0.266925
chr14-55636613-55637858	ENSMUST00000122358-Tm9sf1=Gm49378	0.0541685									0.505482
chr14-55719346-55719429	ENSMUST00000169237-Rabggta			0.0937044		0.0719781		0.126124		0.121526		0.157681
chr14-67023191-67023632	ENSMUST00000089230-Ppp2r2a											0.0496672
chr15-76333618-76333794	ENSMUST00000023221-Gpaa1	0.0921372	0.0853658							0.120337		0.204518
chr15-82130171-82131423	ENSMUST00000089174-Ccdc134									0.493224		0.488617
chr15-88811521-88812055	ENSMUST00000162183-Alg12									0.449752
chr15-89132981-89133078	ENSMUST00000088827-Mapk12			0.201465
chr15-89145176-89145374	ENSMUST00000088823-Mapk11			0.483998				0.489683		0.565475		0.446457
chr15-97757510-97757682	ENSMUST00000126854-Rapgef3					0.0791915		0.100577
chr15-98524713-98526574	ENSMUST00000230542-Kansl2									0.0312375		0.0369566
chr15-98906335-98907536	ENSMUST00000023736-Lmbr1l	0.184969								0.197203	0.0288368	0.269967
chr16-18453741-18454488	ENSMUST00000206151-Txnrd2		0.0362371
chr16-32499148-32499620	ENSMUST00000064192-Zdhhc19										0.0564923
chr16-3900878-3901782	ENSMUST00000186375-Naa60							0.0715528		0.11874		0.0923864
chr16-45186235-45187659	ENSMUST00000023343-Atg3	0.064734		0.113068			0.0478814	0.0445107
chr16-49005848-49007049	ENSMUST00000048374-Cip2a											0.233491
chr17-12919926-12920275	ENSMUST00000151287-Tcp1	0.0270878	0.0103176				0.149887	0.0275364		0.0322647		0.0389904
chr17-25170988-25171119	ENSMUST00000182621-Ccdc154										0.116636
chr18-12184024-12184208	ENSMUST00000025276-Rmc1		0.154949					0.103686		0.185043		0.236079
chr18-36754632-36755424	ENSMUST00000007042-Ik	0.0241351								0.0386916		0.0320483
chr18-36786207-36787501	ENSMUST00000152954-Hars2									0.303572
chr18-37853709-37854479	ENSMUST00000025337-Diaph1											1
chr19-10206534-10207163	ENSMUST00000040372-Tmem258	0.0464569						0.0343387		0.0571312		0.0460156
chr19-10627865-10628424	ENSMUST00000025649-Ddb1	0.00808673										0.0133233
chr1-91378586-91381850	ENSMUST00000027534-Ilkap							0.108807		0.188106		0.167223
chr19-40605798-40606225	ENSMUST00000025981-Tctn3							0.295386
chr19-41924796-41925188	ENSMUST00000075280-Exosc1	0.115926								0.179268		0.167498
chr19-5424276-5424360	ENSMUST00000113674-Drap1	0.0223585		0.0103738		0.016173		0.0191861		0.0401732	0.00418183
chr19-5991925-5992349	ENSMUST00000025891-Capn1									0.0353606
chr19-6402575-6403023	ENSMUST00000113476-Rasgrp2		0.032174		0.106584			0.0848584		0.0641784		0.072361
chr19-8933547-8933769	ENSMUST00000096241-Eml3	0.205015						0.19932		0.217791		0.143041
chr2-112358640-112360415	ENSMUST00000028549-Slc12a6									1		1
chr2-118715488-118715597	ENSMUST00000102524-Plcb2									0.217846
chr2-120371633-120374487	ENSMUST00000090046-Tmem87a											1
chr2-121410207-121410376	ENSMUST00000038073-Catsper2										0.0280523
chr2-128839220-128841234	ENSMUST00000110325-Tmem87b											0.409131
chr2-128929957-128930791	ENSMUST00000028866-Zc3h8									0.451144
chr2-130439526-130439619	ENSMUST00000028900-Vps16									0.0603423		0.0912537
chr2-130440580-130440706	ENSMUST00000028900-Vps16	0.155425						0.120097		0.07851		0.114725
chr2-145908616-145911672	ENSMUST00000002805-Naa20							0.0507451
chr2-164389715-164389792	ENSMUST00000103103-Matn4	0.0133516
chr2-164997244-164997379	ENSMUST00000099092-Slc12a5			0.0165091
chr2-181686247-181686597	ENSMUST00000103042-Tcea2	0.657912		0.426579				0.606349		0.62344	0.0517322	0.569383
chr2-31675905-31676667	ENSMUST00000038474-Exosc2									0.173778		0.157232
chr2-39008345-39013114	ENSMUST00000112862-Arpc5l							0.0971014		0.173829		0.186464
chr2-92378949-92379033	ENSMUST00000028650-Pex16											0.143512
chr3-159911824-159913760	ENSMUST00000068952-Wls					0.0396526
chr3-65382035-65382991	ENSMUST00000029414-Ssr3	0.0097359								0.0153882
chr3-68990964-68994500	ENSMUST00000107812-Ift80											1
chr3-90257412-90258464	ENSMUST00000029545-Crtc2	0.0919874		0.22174		0.157334		0.112842		0.200298		0.185413
chr3-90542173-90542364	ENSMUST00000098911-S100a16	0.0227489						0.0208569
chr3-94956607-94956720	ENSMUST00000137088-Rfx5									0.107207
chr4-117277830-117278006	ENSMUST00000030439-Rnf220									0.0270937
chr4-124797910-124798251	ENSMUST00000094782-Inpp5b	0.080488						0.076201		0.167965		0.177747
chr4-129619447-129620456	ENSMUST00000030586-Ccdc28b	0.212243						0.449493		0.278058		0.259198
chr4-133589898-133591325	ENSMUST00000030661-Gpn2									0.190056
chr4-133613026-133613638	ENSMUST00000084238-Zdhhc18									0.0367996		0.0512045
chr4-135858410-135861773	ENSMUST00000105853-Srsf10		0.0700295									0.142063
chr4-139298970-139300225	ENSMUST00000053862-Pqlc2									0.147337
chr4-34571019-34571728	ENSMUST00000048706-Orc3											0.084355
chr4-3604916-3605822	ENSMUST00000052712-Tgs1											0.203836
chr4-41715260-41715395	ENSMUST00000030158-Dctn3	0.0850518		0.0432325	0.0320084	0.0538783		0.0730206	0.0470372	0.157226	0.0231399	0.158514
chr5-117381914-117382335	ENSMUST00000086461-Rfc5									0.0654284		0.0832687
chr5-120530397-120531080	ENSMUST00000068326-Slc8b1									0.236748
chr5-120626506-120626833	ENSMUST00000031598-Ddx54										0.703478
chr5-122246626-122247531	ENSMUST00000111738-Tctn1							0.512417			0.668254
chr5-123450551-123452537	ENSMUST00000068237-Mlxip							0.203939		0.228001
chr5-123709261-123709381	ENSMUST00000196282-Zcchc8										0.0307789	0.0962005
chr5-123989369-123989590	ENSMUST00000000939-Hip1r									0.0256524
chr5-138172249-138172348	ENSMUST00000019662-Ap4m1										0.88025
chr5-24419844-24420258	ENSMUST00000030814-Cdk5	0.790476	1	1		1		1		1	1	1
chr5-27742504-27744114	ENSMUST00000002291-Paxip1	1	1					1		1	1	1
chr5-28413376-28413567	ENSMUST00000059644-Rbm33										0.666667
chr5-33370565-33371613	ENSMUST00000114449-Maea	0.0297492								0.0416516		0.0402227
chr5-38535341-38537138	ENSMUST00000005234-Wdr1											1
chr5-76994914-76995777	ENSMUST00000101087-Srp72									0.117684
chr5-8062428-8063259	ENSMUST00000148633-Sri									0.0166369		0.0255536
chr6-115620328-115621815	ENSMUST00000000451-Raf1	0.108827	0.0890787		0.0613146	0.0960783		0.193004	0.0514893	0.229614	0.125	0.239841
chr6-120518538-120521193	ENSMUST00000075303-Hdhd5			0.633794								0.25101
chr6-125137216-125137310	ENSMUST00000044200-Nop2											0.0844111
chr6-35244821-35245247	ENSMUST00000043815-Nup205									0.0708521		0.0504059
chr6-56703034-56703313	ENSMUST00000170382-Lsm5									0.57619		0.52716
chr6-72358757-72359005	ENSMUST00000069695-Tmem150a	0.117896				0.0770579	0.0386924
chr7-102023414-102024012	ENSMUST00000096639-Rnf121											0.0782594
chr7-126760914-126763034	ENSMUST00000057669-Mapk3							0.02379		0.0424909		0.0629633
chr7-127796699-127797073	ENSMUST00000047075-Setd1a=Gm49388											0.0488233
chr7-138873052-138874119	ENSMUST00000041097-Ppp2r2d	0.0570015								0.0893756		0.100143
chr7-141332930-141333637	ENSMUST00000026578-Tmem80	0.673272		0.477606	0.494872	0.615296		0.58507	0.329412	0.809277	0.565349	0.808547
chr7-17007832-17008613	ENSMUST00000003183-Ppp5c	0.0631528		0.0318552				0.0674861		0.103439		0.103889
chr7-28042157-28042338	ENSMUST00000032824-Psmc4	0.020668
chr7-28814288-28815098	ENSMUST00000174548-Hnrnpl											0.0777438
chr7-44901715-44902748	ENSMUST00000166972-Ap2a1	1		1		1		1		1	1	1
chr7-97516342-97517621	ENSMUST00000026126-Ints4									0.0583239
chr8-104641391-104641548	ENSMUST00000164884-Ciao2b	1	1					1		1		0.987179
chr8-105298697-105298995	ENSMUST00000015003-E2f4		0.0127664							0.0238183		0.039106
chr8-105478928-105483540	ENSMUST00000212303-Zdhhc1	0.452778						0.569431			0.428083
chr8-105890418-105890521	ENSMUST00000040254-Edc4	0.155338		0.0863995				0.135415		0.118724	0.0545471	0.140539
chr8-105944174-105944274	ENSMUST00000034370-Slc12a4	0.0440913						0.0326246
chr8-119345003-119345612	ENSMUST00000034300-Hsbp1									0.0188155		0.0216974
chr8-119601433-119601541	ENSMUST00000093099-Taf1c										0.838421	0.14478
chr8-122427304-122427654	ENSMUST00000017604-Cyba									0.00885116
chr8-122613239-122613920	ENSMUST00000015157-Trappc2l	0.036703								0.0404953
chr8-34093677-34094883	ENSMUST00000117243-Dctn6	0.0510998								0.0592866		0.104302
chr8-70132655-70133096	ENSMUST00000095273-Nr2c2ap	0.444132	0.26043	0.296949	0.50168	0.446029	0.372763	0.346129	0.328758	0.305293		0.502283
chr8-71399808-71401679	ENSMUST00000002473-Babam1									0.0836944
chr8-88129805-88130346	ENSMUST00000095214-Cnep1r1	0.0384274										0.0839257
chr9-108069287-108069675	ENSMUST00000162355-Rnf123		0.101007							0.145153		0.279726
chr9-108799418-108804541	ENSMUST00000085018-Ip6k2											0.0984175
chr9-20645260-20645405	ENSMUST00000161882-Ubl5	0.0207132	0.0100885					0.0216243		0.041953	0.0180041	0.107278
chr9-21345572-21345908	ENSMUST00000034697-Slc44a2							0.0174626		0.0432119		0.0626891
chr9-21756296-21757116	ENSMUST00000098942-Spc24	0.247435	0.0941148									0.185686
chr9-44092556-44092701	ENSMUST00000034508-Usp2					0.0387493	0.0288969				0.00352957	0.227693
chr9-45768364-45768520	ENSMUST00000117194-Cep164	0.0813295										0.0864598
chr9-46276479-46276791	ENSMUST00000156440-Zpr1	0.0818811					0.0833915	0.0800773		0.106381		0.103509
chr9-64175301-64175583	ENSMUST00000034966-Rpl4	0.00847043	0.00599175					0.00635602		0.00967051		0.0111598
chrX-152340381-152341539	ENSMUST00000044509-Tspyl2	0.128669									0.132605
chrX-157460417-157461175	ENSMUST00000112529-Sms		1					1		1		1
chrX-20857925-20858393	ENSMUST00000001155-Araf	0.0836408						0.0543092		0.0784927		0.0794041
chrX-38606073-38611765	ENSMUST00000000365-Mcts1	0.165477				0.208132		0.199694		0.23871		0.205822
chrX-73775566-73776019	ENSMUST00000002081-Srpk3									0.325725
chrX-74353003-74353324	ENSMUST00000015433-Lage3	0.0509985
