# Supplementary material for: Minor intron splicing revisited: identification of new minor intron-containing genes and tissue-dependent retention and alternative splicing of minor introns
Source: BMC Genomics. 2019 Aug 30;20:686. doi: 10.1186/s12864-019-6046-x (PMC6717393; doi:10.1186/s12864-019-6046-x)
Supplement: Supplementary file 14 — Table S6. Flanking major intron retention. Contains the MSI values of retained upstream and downstream major introns flanking the minor intron. (XLSX 53 kb) [file 12864_2019_6046_MOESM14_ESM.xlsx]

## Sheet: Sheet1
		Bone			BoneMarrow			Cerebrum			Heart			Kidney			Liver			Lung			Muscle			Spleen			Testis			Thymus
chr10-127068989-127069345	ENSMUST00000060991-Tspan31		0.0598211	0.0469982												0.0467181					0.0423516	0.0857825					0.116595							0.143552
chr10-128022973-128023582	ENSMUST00000026461-Prim1		0.2087			0.118491																					0.255295					0.179945	0.306934
chr10-35847867-35848744	ENSMUST00000213846-Gm49446																												0.777322		0.777322
chr10-80036843-80036914	ENSMUST00000004786-Polr2e		0.0534515			0.0309469						0.036612									0.0659249					0.0541644	0.125571	0.0619008					0.113733	0.0626196
chr10-80124886-80125478	ENSMUST00000003152-Stk11		0.0694396																		0.0428514						0.0478229						0.0421203	0.0331816
chr11-101254177-101254918	ENSMUST00000107280-Vps25							0.0816092
chr11-115821008-115821655	ENSMUST00000021134-Tsen54	0.19412																								0.150327
chr11-120096970-120097508	ENSMUST00000093901-Tepsin		0.393142																		0.425722						0.553677						0.603632
chr11-120612084-120612462	ENSMUST00000026129-Pcyt2	0.285271	0.384328	0.148571				0.203448	0.284602	0.154147	0.160762	0.181875		0.197402	0.431737	0.0796152	0.127721	0.240816	0.0416663	0.330065	0.484806	0.133266		0.151873		0.361915	0.496971	0.106132		0.103857		0.293571	0.480087	0.171642
chr11-3157937-3159984	ENSMUST00000081318-Sfi1																											0.307623
chr11-3516521-3516841	ENSMUST00000094469-Selenom		0.0254027						0.0201606
chr11-5104405-5105184	ENSMUST00000101610-Rhbdd3		0.433707	0.379153			0.37037	0.36465	0.405753	0.256239					0.358602	0.283411					0.71571	0.550208		0.356095	0.410097	0.47619	0.599312	0.606738	0.183987	0.124109	0.183987	0.600167	0.903158	0.615935
chr11-59006818-59007523	ENSMUST00000047441-Obscn										0.99697	0.995305
chr11-60387364-60388812	ENSMUST00000108723-Drc3																													1
chr11-60461605-60462173	ENSMUST00000018568-Drg2									0.0549671
chr11-69936961-69938341	ENSMUST00000018698-Ybx2									0.777011		0.456053	0.523883		0.455055	0.707961									0.668864				0.0342325	0.0216905	0.0342325		0.631416	0.724767
chr1-171282803-171283014	ENSMUST00000065941-Usp21	0.164538	1	0.157424		1			1	0.125365					1	0.186379		1			1			1			1	0.0892502		1			1	0.117676
chr1-176782556-176788466	ENSMUST00000195717-Cep170																												0.281859		0.281859
chr1-189883999-189885298	ENSMUST00000027897-Smyd2		0.123529	0.108126						0.0763266			0.0389981											0.0171656	0.0183129			0.136849
chr1-191613743-191614578	ENSMUST00000045450-Ints7																											0.076491						0.109206
chr11-99213331-99214033	ENSMUST00000103133-Smarce1		0.034706																								0.0691197					0.108115	0.0575083	0.0255153
chr12-16995672-16997633	ENSMUST00000054536-Pqlc3																					0.122358				0.0899394		0.144093
chr12-36022834-36023904	ENSMUST00000020896-Tspan13																											0.0150113						0.0230796
chr12-83534910-83535899	ENSMUST00000021645-Dcaf4			0.254042
chr13-14010642-14014734	ENSMUST00000039894-Tbce			0.437528												0.36738						0.513633						0.533632						0.429362
chr13-55721743-55724507	ENSMUST00000021959-Txndc15																																0.0519744
chr13-73813673-73814842	ENSMUST00000017900-Slc12a7																									0.205555						0.347512
chr14-46814988-46815598	ENSMUST00000111817-Gmfb																									0.121337						0.0847838
chr14-55627668-55627784	ENSMUST00000047131-Ipo4	0.0417876	0.161059	0.0312441				0.0491546	0.153089	0.0963754		0.172027			0.150846	0.116203											0.2169		0.0131485	0.0176303	0.0131485		0.266925
chr14-55719346-55719429	ENSMUST00000169237-Rabggta			0.640934			0.296418		0.0937044	0.250916					0.0719781	0.332799			0.160494		0.126124	0.379032				0.0709163	0.121526	0.558622					0.157681	0.579936
chr14-67023191-67023632	ENSMUST00000089230-Ppp2r2a																																0.0496672
chr15-102326850-102328521	ENSMUST00000166658-Pfdn5	0.00575853																		0.00609246						0.00598229						0.0145194
chr15-75925385-75925582	ENSMUST00000023231-Tsta3	0.0813763						0.137309												0.149884						0.119502						0.132893
chr15-76333618-76333794	ENSMUST00000023221-Gpaa1		0.0921372			0.0853658																					0.120337						0.204518
chr15-82130171-82131423	ENSMUST00000089174-Ccdc134																										0.493224	0.474425					0.488617	0.437778
chr15-88811521-88812055	ENSMUST00000162183-Alg12																										0.449752	0.516728
chr15-89132981-89133078	ENSMUST00000088827-Mapk12			0.248451					0.201465	0.22469			0.1619			0.326167						0.270421			0.0588448			0.436782
chr15-89145176-89145374	ENSMUST00000088823-Mapk11								0.483998	0.307344											0.489683	0.205338				0.172972	0.565475	0.171333				0.188034	0.446457	0.1464
chr15-97757510-97757682	ENSMUST00000126854-Rapgef3														0.0791915						0.100577
chr15-98524713-98526574	ENSMUST00000230542-Kansl2												0.336948									0.356566					0.0312375	0.430565					0.0369566	0.347118
chr15-98906335-98907536	ENSMUST00000023736-Lmbr1l		0.184969	0.126876												0.108395						0.0897164					0.197203	0.0769162	0.00985068	0.0288368	0.00985068		0.269967	0.112895
chr16-17626539-17626638	ENSMUST00000006053-Smpd4																									0.261938						0.220931
chr16-18227879-18228058	ENSMUST00000076957-Zdhhc8			0.0474034				0.170775		0.0781512																0.130952						0.0896465		0.137772
chr16-18453741-18454488	ENSMUST00000206151-Txnrd2					0.0362371
chr16-20606007-20606525	ENSMUST00000045918-Alg3																											0.122276
chr16-30567835-30569104	ENSMUST00000117363-Lsg1																											0.177597
chr16-31954307-31956290	ENSMUST00000023460-Ncbp2																																	0.0342143
chr16-32499148-32499620	ENSMUST00000064192-Zdhhc19																												0.0652531	0.0564923	0.0652531
chr16-3900878-3901782	ENSMUST00000186375-Naa60			0.152276			0.114474							0.0514837					0.0443817	0.102341	0.0715528	0.145604				0.13235	0.11874	0.22828				0.128518	0.0923864	0.180247
chr16-49005848-49007049	ENSMUST00000048374-Cip2a																																0.233491
chr16-91682294-91682515	ENSMUST00000023682-Donson																									0.195222		0.219669				0.124375		0.157305
chr17-12919926-12920275	ENSMUST00000151287-Tcp1	0.0540856	0.0270878			0.0103176								0.0592705			0.196017	0.149887	0.0806955	0.0675462	0.0275364					0.121526	0.0322647					0.0984181	0.0389904	0.0121588
chr17-25146450-25146769	ENSMUST00000040729-Clcn7																											0.163358
chr17-25170988-25171119	ENSMUST00000182621-Ccdc154																					1							0.134803	0.116636	0.134803
chr17-28728976-28740679	ENSMUST00000004990-Mapk14						0.176347									0.334229						0.435522						0.554572						0.552417
chr17-32540416-32542737	ENSMUST00000169591-Cyp4f16																											0.107087
chr18-12184024-12184208	ENSMUST00000025276-Rmc1					0.154949															0.103686						0.185043						0.236079
chr18-36754632-36755424	ENSMUST00000007042-Ik		0.0241351																							0.0359347	0.0386916	0.0178274				0.0297671	0.0320483	0.016217
chr18-36786207-36787501	ENSMUST00000152954-Hars2			0.318068												0.298361						0.529543					0.303572	0.593814						0.504696
chr18-37853709-37854479	ENSMUST00000025337-Diaph1																																1
chr19-10206534-10207163	ENSMUST00000040372-Tmem258		0.0464569	0.136505												0.111148					0.0343387	0.164537					0.0571312	0.222521	0.0351561		0.0351561		0.0460156	0.135391
chr19-10627865-10628424	ENSMUST00000025649-Ddb1	0.0281058	0.00808673	0.00728357				0.0221316												0.0267292						0.0541944		0.0215009				0.0472596	0.0133233
chr1-91378586-91381850	ENSMUST00000027534-Ilkap																				0.108807					0.0358872	0.188106					0.033968	0.167223
chr19-40605798-40606225	ENSMUST00000025981-Tctn3																				0.295386
chr19-41924796-41925188	ENSMUST00000075280-Exosc1		0.115926																							0.109701	0.179268					0.123642	0.167498
chr19-41938837-41939599	ENSMUST00000026154-Zdhhc16			0.196342			0.12033															0.46627				0.110971		0.448718				0.159552		0.442576
chr19-42759851-42760363	ENSMUST00000160455-Hps1																											0.108416
chr19-5047485-5048508	ENSMUST00000116567-Brms1																									0.0661247		0.0840845
chr19-5424276-5424360	ENSMUST00000113674-Drap1		0.0223585	0.0125289					0.0103738						0.016173						0.0191861	0.0140342			0.0157075		0.0401732	0.0194413		0.00418183				0.019723
chr19-5673355-5673479	ENSMUST00000113615-Pcnx3																									0.0853446						0.0899156
chr19-5991925-5992349	ENSMUST00000025891-Capn1																										0.0353606
chr19-6402575-6403023	ENSMUST00000113476-Rasgrp2				0.104905	0.032174						0.106584								0.206696	0.0848584					0.156361	0.0641784					0.197069	0.072361
chr19-8933547-8933769	ENSMUST00000096241-Eml3		0.205015																		0.19932	0.130793					0.217791						0.143041
chr2-103733841-103734374	ENSMUST00000028608-Nat10																									0.0755681						0.0984556
chr2-118715488-118715597	ENSMUST00000102524-Plcb2																									0.155231	0.217846					0.104804
chr2-120371633-120374487	ENSMUST00000090046-Tmem87a																															0.255839	1	0.0560366
chr2-120502594-120502975	ENSMUST00000028749-Capn3																															0.196877
chr2-121410207-121410376	ENSMUST00000038073-Catsper2																													0.0280523
chr2-128839220-128841234	ENSMUST00000110325-Tmem87b																																0.409131
chr2-128929957-128930791	ENSMUST00000028866-Zc3h8																										0.451144
chr2-130439526-130439619	ENSMUST00000028900-Vps16	0.168356			0.0954486															0.139971						0.195006	0.0603423					0.210595	0.0912537
chr2-130440580-130440706	ENSMUST00000028900-Vps16	0.316746	0.155425																	0.241461	0.120097					0.324741	0.07851					0.354726	0.114725
chr2-145908616-145911672	ENSMUST00000002805-Naa20			0.529101																	0.0507451	0.644258						0.697421						0.583929
chr2-164997244-164997379	ENSMUST00000099092-Slc12a5								0.0165091
chr2-172986829-172987127	ENSMUST00000050442-Spo11																															0.0295793		0
chr2-181686247-181686597	ENSMUST00000103042-Tcea2		0.657912						0.426579												0.606349						0.62344			0.0517322			0.569383
chr2-29730613-29732826	ENSMUST00000095087-Rapgef1									0.064442																		0.101699						0.0919048
chr2-31675905-31676667	ENSMUST00000038474-Exosc2																										0.173778	0.212648					0.157232
chr2-92378949-92379033	ENSMUST00000028650-Pex16																												0.0456575		0.0456575		0.143512
chr3-129828965-129829336	ENSMUST00000029643-Gar1			0.0830018																						0.0754772		0.222807				0.0575073		0.141591
chr3-159911824-159913760	ENSMUST00000068952-Wls			0.0215994											0.0396526
chr3-32715514-32718030	ENSMUST00000029214-Actl6a																											0.0546204
chr3-68990964-68994500	ENSMUST00000107812-Ift80																																1
chr3-89246933-89247064	ENSMUST00000040888-Krtcap2			0.00706153																								0.018544
chr3-90257412-90258464	ENSMUST00000029545-Crtc2		0.0919874						0.22174						0.157334						0.112842					0.0733177	0.200298	0.236844				0.0842871	0.185413
chr3-94956607-94956720	ENSMUST00000137088-Rfx5																										0.107207
chr3-96715695-96716428	ENSMUST00000029741-Polr3c																									0.0570632
chr4-117277830-117278006	ENSMUST00000030439-Rnf220																										0.0270937
chr4-124797910-124798251	ENSMUST00000094782-Inpp5b		0.080488	0.187316												0.111164					0.076201	0.247464					0.167965	0.341247					0.177747	0.325356
chr4-124940546-124942352	ENSMUST00000094769-9930104L06Rik															0.537037						0.379349						0.631583						0.677778
chr4-129596940-129598954	ENSMUST00000102593-Eif3i																									0.0165051
chr4-133613026-133613638	ENSMUST00000084238-Zdhhc18																										0.0367996						0.0512045
chr4-135858410-135861773	ENSMUST00000105853-Srsf10					0.0700295																											0.142063
chr4-136181445-136184422	ENSMUST00000061721-E2f2																															0.0541371
chr4-152383379-152384123	ENSMUST00000030775-Chd5									0.0624578																			0.0159555		0.0159555
chr4-155715606-155731324	ENSMUST00000030905-Ssu72			0.0299589																		0.0201611						0.0365884	0.0506253		0.0506253			0.0260497
chr4-3604916-3605822	ENSMUST00000052712-Tgs1																																0.203836
chr4-45027472-45028002	ENSMUST00000029999-Polr1e																											0.294935						0.203749
chr5-117099539-117100599	ENSMUST00000166397-Suds3			0.048867						0.0275604												0.0423386						0.0908811						0.0814474
chr5-117381914-117382335	ENSMUST00000086461-Rfc5																										0.0654284						0.0832687
chr5-120530397-120531080	ENSMUST00000068326-Slc8b1																									0.0870888	0.236748	0.20502
chr5-120520661-120520780	ENSMUST00000068326-Slc8b1																			0.131494						0.0537591
chr5-120626506-120626833	ENSMUST00000031598-Ddx54																									0.0449062			0.804946	0.703478	0.804946	0.0408009		0.0261055
chr5-122246626-122247531	ENSMUST00000111738-Tctn1																				0.512417									0.668254		0.538231		0.3401
chr5-123450551-123452537	ENSMUST00000068237-Mlxip																				0.203939						0.228001
chr5-123719535-123720722	ENSMUST00000196282-Zcchc8																													0.0307789			0.0962005
chr5-123989369-123989590	ENSMUST00000000939-Hip1r																										0.0256524
chr5-135134611-135135350	ENSMUST00000005507-Mlxipl															0.145434			0.112056						0.110731
chr5-23805721-23807038	ENSMUST00000030852-Rint1																															0.264214
chr5-24419844-24420258	ENSMUST00000030814-Cdk5		0.790476	0.0413567		1			1	0.0386598					1						1	0.0723175					1	0.0575887		1			1	0.068618
chr5-27781486-27783729	ENSMUST00000002291-Paxip1	0.0865073	1			1															1						1			1		0.0727944	1
chr5-28073672-28074481	ENSMUST00000059155-Insig1			0.0625369															0.0527934			0.100575						0.152814
chr5-33370565-33371613	ENSMUST00000114449-Maea		0.0297492																								0.0416516						0.0402227
chr5-38535341-38537138	ENSMUST00000005234-Wdr1																																1
chr5-76994914-76995777	ENSMUST00000101087-Srp72																									0.0507514	0.117684	0.039596						0.0376634
chr5-8062428-8063259	ENSMUST00000148633-Sri																										0.0166369	0.0275838					0.0255536	0.0321054
chr6-115620328-115621815	ENSMUST00000000451-Raf1		0.108827	0.11778		0.0890787	0.0540198			0.15217		0.0613146	0.0694012		0.0960783	0.0875949			0.0562186	0.0634985	0.193004	0.131965		0.0514893	0.0607448	0.0839324	0.229614	0.175525	0.167623	0.125	0.167623	0.100844	0.239841	0.207349
chr6-120518538-120521193	ENSMUST00000075303-Hdhd5								0.633794	0.536256																		0.194966					0.25101	0.206453
chr6-124715164-124715581	ENSMUST00000004375-Phb2			0.0230839												0.0230734												0.0465633						0.0447695
chr6-125137216-125137310	ENSMUST00000044200-Nop2																																0.0844111
chr6-35244821-35245247	ENSMUST00000043815-Nup205																										0.0708521	0.0712057	0.0169184		0.0169184		0.0504059	0.0494558
chr6-56703034-56703313	ENSMUST00000170382-Lsm5																										0.57619	0.36381					0.52716	0.353973
chr6-58876653-58876767	ENSMUST00000041401-Herc3																									0.274202
chr7-109979483-109980988	ENSMUST00000094097-Tmem41b																											0.149433						0.123149
chr7-114270404-114271053	ENSMUST00000033008-Psma1																											0.0300995						0.0224206
chr7-126760914-126763034	ENSMUST00000057669-Mapk3																				0.02379						0.0424909						0.0629633
chr7-127796699-127797073	ENSMUST00000047075-Setd1a=Gm49388			0.0713484																		0.129739						0.116672					0.0488233	0.0850478
chr7-138873052-138874119	ENSMUST00000041097-Ppp2r2d		0.0570015																								0.0893756						0.100143
chr7-141332930-141333637	ENSMUST00000026578-Tmem80		0.673272	0.385936					0.477606	0.286026		0.494872			0.615296						0.58507			0.329412			0.809277	0.528599		0.565349			0.808547	0.460468
chr7-17007832-17008613	ENSMUST00000003183-Ppp5c	0.137859	0.0631528					0.060795	0.0318552		0.0453892			0.10963						0.147351	0.0674861					0.442167	0.103439					0.241697	0.103889
chr7-25664449-25665420	ENSMUST00000079634-Exosc5	0.15272						0.179652												0.127518						0.302999						0.361653
chr7-28042157-28042338	ENSMUST00000032824-Psmc4	0.0991289	0.020668		0.0410421			0.131036			0.0826907			0.0750944						0.104531			0.041269			0.151731						0.140138
chr7-28814288-28815098	ENSMUST00000174548-Hnrnpl																											0.0106663					0.0777438	0.0164206
chr7-30190728-30192161	ENSMUST00000001845-Capns1	0.00367913		0.0140481				0.0153884														0.00755932				0.00543232		0.00711829
chr7-44901715-44902748	ENSMUST00000166972-Ap2a1		1						1	0.0121917					1						1						1	0.0378674	0.00680704	1	0.00680704	0.144794	1	0.0404443
chr7-97516342-97517621	ENSMUST00000026126-Ints4																										0.0583239	0.0505105
chr7-99844835-99848298	ENSMUST00000036274-Spcs2																																	0
chr8-105298697-105298995	ENSMUST00000015003-E2f4					0.0127664																					0.0238183						0.039106	0
chr8-105478928-105483540	ENSMUST00000212303-Zdhhc1	0.117949	0.452778					0.221034												0.337587	0.569431									0.428083
chr8-105890418-105890521	ENSMUST00000040254-Edc4		0.155338						0.0863995	0.108628											0.135415						0.118724	0.100999		0.0545471			0.140539
chr8-105950255-105950504	ENSMUST00000034370-Slc12a4		0.0440913																		0.0326246					0.0665761						0.0740787
chr8-110711712-110712747	ENSMUST00000034190-Vac14																											0.0702993
chr8-119345003-119345612	ENSMUST00000034300-Hsbp1																										0.0188155						0.0216974
chr8-119601433-119601541	ENSMUST00000093099-Taf1c																													0.838421			0.14478	0.0771163
chr8-122427304-122427654	ENSMUST00000017604-Cyba						0.00397462																			0.023916	0.00885116	0.0254918				0.0257789		0.021048
chr8-122613239-122613920	ENSMUST00000015157-Trappc2l		0.036703	0.0982392			0.0488949			0.0459134						0.0485881						0.0624288					0.0404953	0.162257						0.119435
chr8-34093677-34094883	ENSMUST00000117243-Dctn6		0.0510998	0.0361738									0.0442271									0.0333937					0.0592866	0.0626476					0.104302	0.0457424
chr8-70177609-70178866	ENSMUST00000002413-Tmem161a							0.168433																				0.216595				0.211313		0.234262
chr8-70339433-70339742	ENSMUST00000075666-Upf1				0.459829									0.651224						0.691071						0.658346						0.69609
chr8-70405321-70406077	ENSMUST00000076615-Crtc1									0.0599928
chr8-71399808-71401679	ENSMUST00000002473-Babam1			0.0923695																		0.0792307					0.0836944	0.119811						0.154285
chr8-71713594-71713976	ENSMUST00000093444-Fcho1																																	0.0336613
chr8-72246796-72249112	ENSMUST00000003117-Ap1m1																																	0.0257341
chr8-88129805-88130346	ENSMUST00000095214-Cnep1r1		0.0384274																									0.118186					0.0839257	0.186454
chr9-108041087-108044724	ENSMUST00000035214-Ip6k1						0.228038			0.210514												0.449205						0.571313						0.430828
chr9-108069287-108069675	ENSMUST00000162355-Rnf123					0.101007																					0.145153						0.279726
chr9-108067514-108068121	ENSMUST00000162355-Rnf123						0.0337395																									0.0521272
chr9-108799418-108804541	ENSMUST00000085018-Ip6k2																																0.0984175	0.0666425
chr9-119076214-119080921	ENSMUST00000010804-Plcd1			0.026159
chr9-20645260-20645405	ENSMUST00000161882-Ubl5		0.0207132			0.0100885		0.0392591													0.0216243						0.041953			0.0180041		0.133722	0.107278	0.0520161
chr9-21345572-21345908	ENSMUST00000034697-Slc44a2																				0.0174626						0.0432119						0.0626891
chr9-21757395-21757684	ENSMUST00000098942-Spc24	0.112051	0.247435	0.112051	0.0612151	0.0941148	0.0612151																									0.122785	0.185686	0.123072
chr9-44092556-44092701	ENSMUST00000034508-Usp2														0.0387493			0.0288969					0.0114407							0.00352957			0.227693
chr9-44338029-44339477	ENSMUST00000077353-Hmbs			0.110535	0.0310481		0.0377557																					0.12347				0.118958		0.17919
chr9-46276479-46276791	ENSMUST00000156440-Zpr1		0.0818811	0.115057														0.0833915	0.175375		0.0800773	0.173653					0.106381	0.191153					0.103509	0.0861284
chr9-64175301-64175583	ENSMUST00000034966-Rpl4		0.00847043	0.00361557		0.00599175	0.00178657														0.00635602	0.00695436				0.00219953	0.00967051	0.00648423				0.00303053	0.0111598	0.0105627
chrX-157460417-157461175	ENSMUST00000112529-Sms					1															1						1						1
chrX-20857925-20858393	ENSMUST00000001155-Araf		0.0836408	0.0779594																	0.0543092						0.0784927	0.0769288					0.0794041	0.105187
chrX-38606073-38611765	ENSMUST00000000365-Mcts1		0.165477	0.0365564											0.208132						0.199694						0.23871	0.0739217					0.205822
chrX-41802993-41803455	ENSMUST00000047037-Thoc2																											0.240563
chrX-73775566-73776019	ENSMUST00000002081-Srpk3																										0.325725	0.0932628
chr16-30539539-30540738	ENSMUST00000140402-Tmem44																			0.3503
chr4-129619447-129620456	ENSMUST00000030586-Ccdc28b		0.212243																	0.376019	0.449493						0.278058						0.259198
chr8-70132655-70133096	ENSMUST00000095273-Nr2c2ap		0.444132			0.26043			0.296949			0.50168			0.446029			0.372763		0.527249	0.346129			0.328758			0.305293						0.502283
