# Supplementary material for: Minor intron splicing revisited: identification of new minor intron-containing genes and tissue-dependent retention and alternative splicing of minor introns
Source: BMC Genomics. 2019 Aug 30;20:686. doi: 10.1186/s12864-019-6046-x (PMC6717393; doi:10.1186/s12864-019-6046-x)
Supplement: Supplementary file 15 — Table S7. Alternative splicing around minor introns. Contains the MSI values of alternatively spliced minor introns in mouse and human. (XLSX 58 kb) [file 12864_2019_6046_MOESM15_ESM.xlsx]

## Sheet: Mouse
	Pass read filter threshold and %MSI>10?												% MSI
	Bone	Bonemarrow	Cerebrum	Heart	Kidney	Liver	Lung	Muscle	Spleen	Testis	Thymus		Bone	Bonemarrow	Cerebrum	Heart	Kidney	Liver	Lung	Muscle	Spleen	Testis	Thymus
CAT9-chrX-38606073-38611765-ENSMUST00000000365-Mcts1	1	1	0	1	1	1	1	0	1	0	1		0.40932	0.141876	0.0471385	0.129267	0.446274	0.166651	0.342841	0.0487564	0.294258	0.579365	0.253263
CAT9-chr4-155715606-155731324-ENSMUST00000030905-Ssu72	1	0	0	0	0	0	0	0	0	0	0		0.127928	0.0120453	0.00220751	0.00740741	0.0413223	0.00687285	0.0135657	0.00438596	0.0186229	0.0699736	0.0142857
CAT9-chr4-135858410-135861773-ENSMUST00000105853-Srsf10	1	1	1	0	0	0	1	0	1	1	1		0.182837	0.179096	0.25162	0.118915	0.100061	0	0.238441	0.198865	0.343672	0.550428	0.238055
CAT9-chr2-120371633-120374487-ENSMUST00000090046-Tmem87a	1	1	1	1	1	0	1	1	1	1	1		1	1	1	1	1	1	1	1	1	1	1
CAT9-chr2-112358640-112377083-ENSMUST00000141047-Gm21985	1	1	1	1	1	1	1	1	1	1	1		1	1	1	1	1	1	1	1	1	1	1
CAT9-chr17-28728976-28740679-ENSMUST00000004990-Mapk14	1	1	1	1	1	1	1	1	1	0	1		0.956736	0.925817	0.580267	1	0.895152	0.972262	0.961382	0.996623	0.925408	0.933333	0.943795
CAT8-chrX-38606073-38611765-ENSMUST00000000365-Mcts1	1	1	0	0	1	1	1	0	1	0	1		0.32555	0.113059	0.0558246	0.0892278	0.416339	0.156531	0.323756	0.0357906	0.249015	0.538095	0.252632
CAT8-chrX-152340381-152341539-ENSMUST00000044509-Tspyl2	1	0	1	1	1	0	1	0	1	1	1		0.573718	0.400075	0.239687	0.384398	0.475845		0.552963	0.370659	0.621717	0.197178	0.688912
CAT8-chr7-44901715-44902748-ENSMUST00000166972-Ap2a1	1	1	1	1	1	1	1	1	1	1	1		1	1	1	1	1	1	1	1	1	1	1
CAT8-chr5-24419844-24420258-ENSMUST00000030814-Cdk5	1	0	0	0	0	0	0	0	1	0	0		0.770833	1	1		1	1	1	1	1	1	1
CAT8-chr11-102688860-102690200-ENSMUST00000092569-Ccdc43	1	0	1	0	0	0	0	0	0	0	1		0.202381	0	0.217391	0.190476	0	0	0	0	0	0	0.379495
CAT7-chr9-44359988-44361444-ENSMUST00000034644-Vps11	1	1	1	1	1	1	1	1	1	1	1		1	1	1	1	1	1	1	1	1	1	1
CAT7-chr8-94583015-94587323-ENSMUST00000034226-Fam192a	1	1	1	1	1	1	1	1	1	1	1		1	1	1	1	1	1	1	1	1	1	1
CAT7-chr8-54526528-54528341-ENSMUST00000067476-Spcs3	1	1	1	1	1	1	1	1	1	1	1		1	1	1	1	1	1	1	1	1	1	1
CAT7-chr8-13095873-13097602-ENSMUST00000164416-Pcid2	1	1	1	1	1	1	1	1	1	1	1		1	1	1	1	1	1	1	1	1	1	1
CAT7-chr8-104641391-104641548-ENSMUST00000164884-Ciao2b	1	1	1	1	1	1	1	1	1	1	1		1	1	1	1	1	1	1	1	1	1	0.996212
CAT7-chr7-100354802-100355267-ENSMUST00000032963-Ppme1	1	1	1	1	1	1	1	1	1	1	1		1	1	1	1	1	1	1	1	1	1	1
CAT7-chr6-55068169-55069340-ENSMUST00000003572-Gars	1	1	1	1	1	1	1	1	1	1	1		1	0.993827	1	1	1	1	1	1	1	1	1
CAT7-chr5-38535341-38537138-ENSMUST00000005234-Wdr1	1	1	1	1	1	1	1	1	1	1	1		1	1	1	1	1	1	1	1	1	1	1
CAT7-chr5-27742504-27744114-ENSMUST00000002291-Paxip1	1	1	1	1	1	0	1	0	1	1	1		1	1	1	1	1	1	1	1	1	1	1
CAT7-chr5-24419844-24420258-ENSMUST00000030814-Cdk5	1	1	1	0	1	0	0	0	1	1	1		0.949772	1	1		1				1	1	1
CAT7-chr5-123719535-123720722-ENSMUST00000196282-Zcchc8	1	1	1	0	1	0	1	0	1	1	1		1	1	1	1	1	0.933333	0.977778	1	1	0.99537	0.988
CAT7-chr4-98380692-98383069-ENSMUST00000102793-Tm2d1	1	1	1	1	1	1	1	1	1	1	1		1	1	1	1	1	1	1	1	1	1	1
CAT7-chr4-155715606-155731324-ENSMUST00000030905-Ssu72	1	0	0	0	0	0	0	0	0	0	0		0.110891	0.0020202	0.00260417	0	0.0413223	0	0.00287356	0	0	0.0685677	0
CAT7-chr2-120371633-120374487-ENSMUST00000090046-Tmem87a	1	1	1	1	1	0	1	1	1	1	1		1	1	1	1	1	1	1	1	1	1	1
CAT7-chr2-112358640-112377083-ENSMUST00000141047-Gm21985	1	1	0	0	1	0	1	0	1	1	1		1	1			1		1		1	1	1
CAT7-chr16-20606007-20606525-ENSMUST00000045918-Alg3	1	1	1	1	1	1	1	1	1	1	1		1	1	1	1	1	1	1	1	1	1	1
CAT7-chr14-70682857-70683655-ENSMUST00000022696-Xpo7	1	1	1	1	1	1	1	1	1	1	1		1	1	1	1	1	1	1	1	1	1	1
CAT7-chr1-171282803-171283014-ENSMUST00000065941-Usp21	1	0	0	0	0	0	1	0	1	1	0		1						1		1	1
CAT7-chr11-120467241-120467362-ENSMUST00000076921-Arl16	1	1	1	1	1	1	1	1	1	0	1		1	1	1	1	1	1	1	1	1	1	1
CAT7-chr11-101254177-101254918-ENSMUST00000107280-Vps25	1	1	1	1	1	1	1	1	1	1	1		0.984448	0.98389	0.980203	0.977506	0.985579	0.980608	0.971402	0.967565	0.991187	0.957428	0.973841
CAT6-chr9-44359988-44361444-ENSMUST00000034644-Vps11	1	1	1	1	1	1	1	1	1	1	1		1	1	1	1	1	1	1	1	1	1	1
CAT6-chr8-94583015-94587323-ENSMUST00000034226-Fam192a	1	1	1	1	1	1	1	1	1	1	1		1	1	1	1	1	1	1	1	1	1	1
CAT6-chr8-54526528-54528341-ENSMUST00000067476-Spcs3	1	1	1	1	1	1	1	1	1	1	1		1	1	1	1	1	1	1	1	1	1	1
CAT6-chr8-13095873-13097602-ENSMUST00000164416-Pcid2	1	1	1	1	1	1	1	1	1	1	1		1	1	1	1	1	1	1	1	1	1	1
CAT6-chr8-104641391-104641548-ENSMUST00000164884-Ciao2b	1	1	1	1	1	1	1	1	1	1	1		1	1	1	1	1	1	1	1	1	1	0.996032
CAT6-chr7-44901715-44902748-ENSMUST00000166972-Ap2a1	1	1	1	0	0	0	0	1	0	1	0		1	1	1	1	1	1	1	1	1	1	1
CAT6-chr7-141332930-141333637-ENSMUST00000026578-Tmem80	1	1	1	1	1	0	1	1	1	1	1		0.789242	0.738426	0.552165	0.638889	0.73309	0.515873	0.705503	0.513736	0.831861	0.705764	0.766029
CAT6-chr7-100354802-100355267-ENSMUST00000032963-Ppme1	1	1	1	1	1	1	1	1	1	1	1		1	1	1	1	1	1	1	1	1	1	1
CAT6-chr6-55068169-55069340-ENSMUST00000003572-Gars	1	1	1	1	1	1	1	1	1	1	1		1	0.993827	1	1	1	1	1	1	1	1	1
CAT6-chr5-38535341-38537138-ENSMUST00000005234-Wdr1	1	1	1	1	1	1	1	1	1	1	1		1	1	1	1	1	1	1	1	1	1	1
CAT6-chr5-27742504-27744114-ENSMUST00000002291-Paxip1	1	1	1	1	1	0	1	1	1	1	1		1	1	1	1	1	1	1	1	1	1	1
CAT6-chr5-24419844-24420258-ENSMUST00000030814-Cdk5	1	1	1	1	1	0	1	1	1	1	1		0.95045	1	1	1	1	1	1	1	1	1	1
CAT6-chr5-123719535-123720722-ENSMUST00000196282-Zcchc8	1	1	1	0	1	0	1	0	1	1	1		1	1	1	1	1	0.933333	0.977778	1	1	0.995169	0.988
CAT6-chr4-98380692-98383069-ENSMUST00000102793-Tm2d1	1	1	1	1	1	1	1	1	1	1	1		1	1	1	1	1	1	1	1	1	1	1
CAT6-chr2-120371633-120374487-ENSMUST00000090046-Tmem87a	1	1	0	0	1	0	1	0	1	0	1		1	1		1	1	1	1	1	1	1	1
CAT6-chr16-20606007-20606525-ENSMUST00000045918-Alg3	1	1	1	1	1	1	1	1	1	1	1		1	1	1	1	1	1	1	1	1	1	1
CAT6-chr14-70682857-70683655-ENSMUST00000022696-Xpo7	1	1	1	1	1	1	1	1	1	1	1		1	1	1	1	1	1	1	1	1	1	1
CAT6-chr1-171282803-171283014-ENSMUST00000065941-Usp21	1	1	1	0	0	0	1	0	1	1	1		1	1	1	1	1	1	1	1	1	1	1
CAT6-chr11-120467241-120467362-ENSMUST00000076921-Arl16	1	1	1	1	1	1	1	1	1	0	1		1	1	1	1	1	1	1	1	1	1	1
CAT6-chr11-102688860-102690200-ENSMUST00000092569-Ccdc43	1	0	1	1	1	0	0	1	0	0	0		0.34905	0	0.351909	0.559794	0.5351	0.481818	0.178571	0.521325	0.18254	0	0
CAT5-chr7-44901715-44902748-ENSMUST00000166972-Ap2a1	1	1	1	1	1	1	1	1	1	1	1		1	1	1	1	1	1	1	1	1	1	1
CAT5-chr2-39008345-39013114-ENSMUST00000112862-Arpc5l	1	1	0	0	0	0	1	1	1	1	0		0.149854	0.103071	0.0927091	0.0463933	0.117748	0.098374	0.155067	0.105126	0.114307	0.10693	0.0965702
CAT5-chr1-139878305-139878460-ENSMUST00000134229-Gm16332	1	0	0	0	0	1	0	0	0	0	0		1					1	1
CAT4-chr4-12165772-12168222-ENSMUST00000108285-Fam92a	1	0	1	0	1	0	0	0	0	1	1		0.628979		0.627493	1	0.790476	0.766667	0.5		1	0.4625	0.904762
CAT4-chr17-28728976-28740679-ENSMUST00000004990-Mapk14	1	1	1	1	1	1	1	1	1	0	1		0.939377	0.897706	0.476431	1	0.849136	0.954451	0.943696	0.994994	0.892956	0.904762	0.921303
CAT4-chr1-139878305-139878460-ENSMUST00000134229-Gm16332	1	0	0	0	0	1	0	0	0	0	0		1					1	1
CAT3-chr3-84527799-84529169-ENSMUST00000143514-Arfip1	1	0	1	1	0	0	1	0	1	0	1		0.449466	0.265734	0.841026	0.625	0.0757143	0.194084	0.322078	0.175926	0.328571	0.933333	0.37381
CAT3-chr2-120371633-120374487-ENSMUST00000090046-Tmem87a	1	1	1	1	1	0	1	1	1	1	1		1	1	1	1	1	1	1	1	1	1	1
CAT3-chr17-28179694-28189796-ENSMUST00000002318-Zfp523	1	0	1	1	1	1	1	1	1	1	1		1	1	0.994536	1	1	1	1	1	1	0.994048	0.979167
CAT9-chr5-23540482-23545522-ENSMUST00000088392-Srpk2	0	1	0	0	0	0	0	0	1	0	1		0.127882	0.146326	0.0402547	0	0.162302	0.222222	0.126298	0.0444444	0.300052	0.0233575	0.331657
CAT9-chr4-137994145-138045342-ENSMUST00000084214-Eif4g3	0	1	0	0	0	0	0	0	1	1	1		0.858586	0.341268	0.05	0.133333	0.185765	0.625	0.163528	0.800505	0.420004	0.108782	0.182926
CAT9-chr2-157789132-157799426-ENSMUST00000029178-Ctnnbl1	0	1	0	0	0	0	0	0	0	0	0		0	0.22918	0	0	0	0	0	0	0	0.017304	0.0252525
CAT8-chr8-23244794-23245862-ENSMUST00000121783-Golga7	0	1	0	0	0	0	0	0	1	0	1		0.10449	0.105338	0.0912632	0.0868961	0.108674	0.112579	0.0375196	0.0815399	0.114222	0.0618118	0.102655
CAT7-chr8-71713594-71713976-ENSMUST00000093444-Fcho1	0	1	1	0	0	0	1	0	1	0	1		1	1	1				1		1		1
CAT7-chr8-70132655-70133096-ENSMUST00000095273-Nr2c2ap	0	1	1	0	0	0	1	0	0	0	1		0.25432	0.250354	0.207256	0.230688	0.281481	0.238095	0.230229	0.321212	0.149144	0.213187	0.205753
CAT7-chr3-68990964-68994500-ENSMUST00000107812-Ift80	0	1	1	0	1	0	1	0	1	1	1		1	1	1	1	1		1	1	1	1	1
CAT7-chr2-112358640-112360415-ENSMUST00000028549-Slc12a6	0	1	0	0	0	0	0	0	1	0	1			1							1		1
CAT7-chr13-98755256-98755567-ENSMUST00000040340-Fcho2	0	1	1	1	1	1	1	1	1	1	1		1	1	1	1	1	1	1	1	1	1	1
CAT7-chr13-92345102-92346732-ENSMUST00000185852-Msh3	0	1	0	0	0	0	0	0	1	1	1		1	1	1	1	1	1	1	1	1	1	1
CAT7-chr1-176782556-176788466-ENSMUST00000195717-Cep170	0	1	1	0	0	0	0	0	1	1	1			1	1	1			1		1	1	1
CAT7-chr10-110950686-110955065-ENSMUST00000041723-Zdhhc17	0	1	1	1	1	0	1	0	1	1	1		1	1	1	1	1	1	1	1	1	1	1
CAT6-chr8-71713594-71713976-ENSMUST00000093444-Fcho1	0	1	1	0	0	0	1	0	1	0	1		1	1	1				1		1		1
CAT6-chr3-68990964-68994500-ENSMUST00000107812-Ift80	0	1	1	0	1	0	1	0	1	1	1		1	1	1	1	1		1	1	1	1	1
CAT6-chr14-46814988-46815598-ENSMUST00000111817-Gmfb	0	1	1	0	1	0	1	0	1	1	1		0.228558	0.170432	0.243994	0.264469	0.228341	0.228992	0.237463	0.215336	0.2362	0.155692	0.257604
CAT6-chr13-98755256-98755567-ENSMUST00000040340-Fcho2	0	1	1	1	1	1	1	1	1	1	1		1	1	1	1	1	1	1	1	1	1	1
CAT6-chr13-92345102-92346732-ENSMUST00000185852-Msh3	0	1	0	0	0	0	0	0	1	1	1		1	1	1		1	1	1	1	1	1	1
CAT6-chr1-176782556-176788466-ENSMUST00000195717-Cep170	0	1	1	0	0	0	0	0	1	1	1			1	1	1			1		1	1	1
CAT6-chr10-110950686-110955065-ENSMUST00000041723-Zdhhc17	0	1	1	1	1	0	1	0	1	1	1		1	1	1	1	1	1	1	1	1	1	1
CAT2-chr5-120530397-120531080-ENSMUST00000068326-Slc8b1	0	1	0	0	0	1	1	0	1	0	0		0.440705	0.474472	0.618182	0.851852	0.433333	0.426768	0.587778	0.0666667	0.421179		0.418301
CAT2-chr3-106570871-106571610-ENSMUST00000067630-Dram2	0	1	0	0	1	0	0	0	0	0	1		0.0866572	0.183618	0.0293803	0.0632115	0.194845	0.0723454	0.0756548	0.0731993	0.088782	0	0.250175
CAT9-chr4-12165772-12168222-ENSMUST00000108285-Fam92a	0	0	1	0	0	0	0	0	0	0	0		0.465686		0.480392		0.583333	0.708333	0.644444		1	0.435185	0.833333
CAT9-chr2-128839220-128841234-ENSMUST00000110325-Tmem87b	0	0	1	0	1	1	1	1	0	0	1		0.644444	0.255556	0.944762	0.716484	0.617561	0.493734	0.315409	0.872054	0.215061	0.75	0.437149
CAT8-chr9-107527047-107527147-ENSMUST00000168532-Cacna2d2	0	0	1	0	0	0	0	0	0	0	0		1		1								0.666667
CAT8-chr17-6303304-6304245-ENSMUST00000088940-Tmem181a	0	0	1	0	0	0	1	0	1	1	1		1	1	1	1	1	1	1		1	1	1
CAT8-chr14-46814988-46815598-ENSMUST00000111817-Gmfb	0	0	1	0	1	0	0	0	1	0	1		0.114531	0.0886432	0.15778	0.0589744	0.115554	0.122222	0.094883	0.155354	0.121067	0.0804308	0.104495
CAT7-chr9-107527047-107527147-ENSMUST00000168532-Cacna2d2	0	0	1	0	0	0	0	0	0	0	0		1		1	1						1
CAT7-chr2-66335530-66337877-ENSMUST00000112366-Scn1a	0	0	1	0	0	0	0	0	0	0	0				1
CAT7-chr2-117302024-117305777-ENSMUST00000102534-Rasgrp1	0	0	1	0	0	0	0	0	1	0	1			1	1						1		1
CAT7-chr13-70621457-70623922-ENSMUST00000043493-Ice1	0	0	1	0	0	0	0	0	0	0	1			1	1				1		1	1	1
CAT7-chr1-190153524-190160521-ENSMUST00000175916-Prox1	0	0	1	0	0	1	0	0	0	1	0				1	1	1	1				1
CAT6-chr2-66335530-66337877-ENSMUST00000112366-Scn1a	0	0	1	0	0	0	0	0	0	0	0				1
CAT6-chr2-181686247-181686597-ENSMUST00000103042-Tcea2	0	0	1	0	0	0	0	0	0	0	0		0.495726	0	0.188808	0.125	0.25		0.496296	0.103704	0.420906	0.0185812	0.357576
CAT6-chr2-117302024-117305777-ENSMUST00000102534-Rasgrp1	0	0	1	0	0	0	0	0	1	0	1			1	1						1		1
CAT6-chr13-70621457-70623922-ENSMUST00000043493-Ice1	0	0	1	0	0	0	0	0	0	0	1			1	1				1		1	1	1
CAT6-chr1-190153524-190160521-ENSMUST00000175916-Prox1	0	0	1	0	0	1	0	0	0	1	0				1	1	1	1				1
CAT5-chr9-107527047-107527147-ENSMUST00000168532-Cacna2d2	0	0	1	0	0	0	0	0	0	0	0		1		1								0.666667
CAT5-chr4-12165772-12168222-ENSMUST00000108285-Fam92a	0	0	1	0	0	0	0	0	0	0	0		0.530476		0.503704		0.762821		0.444444			0.328305	0.851852
CAT5-chr17-6303304-6304245-ENSMUST00000088940-Tmem181a	0	0	1	0	0	0	1	0	1	1	1		1	1	1	1	1	1	1		1	1	1
CAT3-chr2-128839220-128841234-ENSMUST00000110325-Tmem87b	0	0	1	0	1	0	0	0	0	0	0		0.388889	0.15	0.916118	0.583333	0.475122	0.342577	0.186869	0.805556	0.0836988	0.663973	0.325
CAT3-chr14-33388983-33390241-ENSMUST00000022504-Mapk8	0	0	1	0	0	0	0	0	0	1	0		0.198631	0.0524691	0.901345	0.0354809	0	0.025641	0.0525253	0.107778	0.0423387	0.258601	0.0451077
CAT3-chr11-49874336-49878230-ENSMUST00000020634-Mapk9	0	0	1	0	0	0	1	0	0	0	1		0.0706616	0.103004	0.55344	0.135511	0.0957208	0.115381	0.110918	0.0743336	0.0935495	0.0568791	0.165671
CAT9-chr2-146260488-146314922-ENSMUST00000109986-Ralgapa2	0	0	0	1	0	0	0	0	0	1	1		0.555556	0.0952381		0.335237	0.0578704	0.037037	0.0848572		0.052795	0.676515	0.324707
CAT9-chr10-117736234-117740511-ENSMUST00000079041-Slc35e3	0	0	0	0	1	0	0	0	1	0	1		0.153731	0.305195	0.0606061	0.0555556	0.210486	0.0555556	0.136715	0.0555556	0.372807		0.495238
CAT7-chrX-139857896-139858798-ENSMUST00000087401-Morc4	0	0	0	0	1	0	0	0	0	0	0		1		1	1	1		1	1		1	1
CAT6-chrX-139857896-139858798-ENSMUST00000087401-Morc4	0	0	0	0	1	0	0	0	0	0	0		1		1	1	1		1	1		1	1
CAT2-chr2-167457466-167459648-ENSMUST00000047815-Slc9a8	0	0	0	0	1	0	0	0	1	0	1		0.288889	0.308923	0.0721612	0.037037	0.550428	0.0238095	0.204867	0.0888889	0.23338	0.0702234	0.280542
CAT9-chr19-29121891-29127998-ENSMUST00000064393-Rcl1	0	0	0	0	0	1	0	0	0	0	0		0.0647266	0.0791018	0	0	0	0.745145	0.0561594	0.0336538	0.08824	0	0.0823864
CAT2-chr1-139878305-139878460-ENSMUST00000134229-Gm16332	0	0	0	0	0	1	0	0	0	0	0							1
CAT6-chr4-135858410-135861773-ENSMUST00000105853-Srsf10	0	0	0	0	0	0	1	0	1	1	1		0.0879178	0.088827	0.118493	0.0294118	0.0500273	0	0.10002	0.0942648	0.186682	0.333664	0.124802
CAT6-chr17-73941139-73943846-ENSMUST00000024866-Xdh	0	0	0	0	0	0	1	0	0	0	0			0.004329		0	0	0	0.172503	0	0		0
CAT9-chr6-120518538-120521193-ENSMUST00000075303-Hdhd5	0	0	0	0	0	0	0	0	1	0	1		0.0416667	0.122222	0.125	0.192982	0.0930736	0.223776	0.410256	0.0684524	0.546609	0.298148	0.505848
CAT9-chr5-24419844-24420258-ENSMUST00000030814-Cdk5	0	0	0	0	0	0	0	0	1	0	0		0.728395	1	1				1		1	1	1
CAT9-chr5-123450551-123452537-ENSMUST00000068237-Mlxip	0	0	0	0	0	0	0	0	1	0	0			0.135152	0.0751634	0.151852	0		0.151773	0.0555556	0.300031	0.222222	0.267196
CAT9-chr19-32758524-32776014-ENSMUST00000013807-Pten	0	0	0	0	0	0	0	0	1	0	0		0.03367	0.0753959	0.0464846	0.047504	0.0643275	0.0291317	0.0284091	0	0.108401	0.00680272	0.0549668
CAT8-chr5-23540482-23545522-ENSMUST00000088392-Srpk2	0	0	0	0	0	0	0	0	1	0	1		0.0575569	0.0336725	0.00844735	0	0.0502399	0	0.0467372	0	0.202795	0.0101543	0.147318
CAT8-chr4-135858410-135861773-ENSMUST00000105853-Srsf10	0	0	0	0	0	0	0	0	1	1	0		0.0738608	0.0575949	0.0717801	0.056391	0.0476036	0	0.0967148	0.0470899	0.114208	0.103311	0.0612108
CAT8-chr2-39008345-39013114-ENSMUST00000112862-Arpc5l	0	0	0	0	0	0	0	0	1	0	1		0.119165	0.0317027	0.0284621	0.00982304	0.0150745	0.00724638	0.0545455	0.0057971	0.129703	0.00860782	0.119241
CAT8-chr2-130440580-130440706-ENSMUST00000028900-Vps16	0	0	0	0	0	0	0	0	1	0	1		0.17409	0.0962906	0.045202	0.0833333	0.0541031	0	0.0787102	0.0613095	0.129346	0.0714597	0.206022
CAT7-chr5-105094268-105094449-ENSMUST00000031238-Gbp9	0	0	0	0	0	0	0	0	1	0	0			0.166667	0	0.0277778	0.222222		0	0	0.219322		0
CAT6-chr6-115620328-115621815-ENSMUST00000000451-Raf1	0	0	0	0	0	0	0	0	1	0	1		0.0285334	0.0281973	0.0988663	0.0269872	0.0371241	0.0344158	0.0844692	0.00997627	0.113068	0.0616829	0.12689
CAT6-chr18-12184024-12184208-ENSMUST00000025276-Rmc1	0	0	0	0	0	0	0	0	1	0	1		0.153073	0.110559	0.0151515	0.0481628	0.0645503	0	0.0576251	0.0350877	0.247797	0	0.165098
CAT3-chr5-105094268-105094449-ENSMUST00000031238-Gbp9	0	0	0	0	0	0	0	0	1	0	0			0.166667	0	0.0277778	0.222222		0	0	0.219322		0
CAT9-chr7-141627984-141629189-ENSMUST00000003038-Ap2a2	0	0	0	0	0	0	0	0	0	1	0		0	0	0	0	0.0030581	0	0	0	0	0.171135	0
CAT9-chr5-122246626-122247531-ENSMUST00000111738-Tctn1	0	0	0	0	0	0	0	0	0	1	0		0	0.111111	0.180556		0.0833333	0	0.166667	0	0.0846561	0.712121	0.438889
CAT9-chr19-6137841-6141036-ENSMUST00000025893-Arl2	0	0	0	0	0	0	0	0	0	1	0		0.0108654	0.00680272	0.019413	0	0.00595238	0.0650794	0.00343643	0.00352734	0.0432396	0.354555	0.0727972
CAT9-chr18-25203977-25289938-ENSMUST00000097643-AW554918	0	0	0	0	0	0	0	0	0	1	1		0.333333	0.409524	0.169231	0	0.0666667	0	0.138528	0	0.301587	0.652422	0.560516
CAT9-chr17-85394666-85402425-ENSMUST00000095188-Camkmt	0	0	0	0	0	0	0	0	0	1	0		0.127525	0.2	0	0.111111	0.0222222		0.114286	0.4	0.367063	0.776852	0.172619
CAT9-chr17-5715018-5725226-ENSMUST00000089185-Zdhhc14	0	0	0	0	0	0	0	0	0	1	1		0	0.0273673	0.00653595	0	0.122222	0.0833333	0	0	0.123377	0.951506	0.319915
CAT9-chr13-84272328-84282710-ENSMUST00000057495-Tmem161b	0	0	0	0	0	0	0	0	0	1	0		0.277778	0.111111	0.0277778	0	0.149383	0	0.318182	0.0666667	0.474339	0.266628	0.138879
CAT8-chr5-122246626-122247531-ENSMUST00000111738-Tctn1	0	0	0	0	0	0	0	0	0	1	0		0.124786	0.233333	0.111111		0.477778	0	0.361111	0.15	0.429293	0.84694	0.363858
CAT8-chr19-6137841-6141036-ENSMUST00000025893-Arl2	0	0	0	0	0	0	0	0	0	1	0		0.011127	0.00680272	0.0169647	0	0.0031746	0	0.00953496	0	0.0296665	0.286571	0.0394962
CAT8-chr11-5104405-5105184-ENSMUST00000101610-Rhbdd3	0	0	0	0	0	0	0	0	0	1	0		0.140741	0.133333	0.208333	0.114286	0.0333333	0.047619	0	0.176282	0.0833333	0.26543
CAT8-chr10-75894061-75894431-ENSMUST00000009236-Derl3	0	0	0	0	0	0	0	0	0	1	0				0						0	0.171875
CAT7-chr6-140039779-140040570-ENSMUST00000032356-Plcz1	0	0	0	0	0	0	0	0	0	1	0											0.998708
CAT7-chr4-135858410-135861773-ENSMUST00000105853-Srsf10	0	0	0	0	0	0	0	0	0	1	0		0.00268817	0.0140859	0.0385154	0	0.00555556	0	0.0369536	0.0341176	0.0307841	0.244134	0.0142258
CAT7-chr2-172986829-172987127-ENSMUST00000050442-Spo11	0	0	0	0	0	0	0	0	0	1	1										0.225397	0.407822	0.126921
CAT7-chr18-80233510-80235448-ENSMUST00000166219-Hsbp1l1	0	0	0	0	0	0	0	0	0	1	0		0		0	0.0666667	0.0626781	0.0833333	0	0.0277778		0.266267
CAT7-chr18-25203977-25289938-ENSMUST00000097643-AW554918	0	0	0	0	0	0	0	0	0	1	0		0.444444	0	0.169231	0	0.0666667	0	0.037037	0	0.180952	0.589708	0.299242
CAT7-chr17-34416605-34417241-ENSMUST00000078615-BC051142	0	0	0	0	0	0	0	0	0	1	0								0.166667		0.33165	0.307917	0
CAT7-chr12-85089749-85094134-ENSMUST00000110249-Prox2	0	0	0	0	0	0	0	0	0	1	0										1	1
CAT6-chr7-141627984-141629189-ENSMUST00000003038-Ap2a2	0	0	0	0	0	0	0	0	0	1	0		0.00816751	0.00347222	0.00810688	0.0252381	0.00542005	0.00900901	0.00520833	0	0.00512821	0.359732	0.00462963
CAT6-chr6-140039779-140040570-ENSMUST00000032356-Plcz1	0	0	0	0	0	0	0	0	0	1	0											0.998708
CAT6-chr18-80233510-80235448-ENSMUST00000166219-Hsbp1l1	0	0	0	0	0	0	0	0	0	1	0		0		0.0666667	0.037037	0.025641	0.0833333	0	0.0277778		0.13936
CAT6-chr15-89586994-89588187-ENSMUST00000023294-Rabl2	0	0	0	0	0	0	0	0	0	1	0		0.101107	0.0666667	0.0353604	0.111111	0.0416667		0.0601449	0	0.0555556	0.125307	0
CAT6-chr12-85089749-85094134-ENSMUST00000110249-Prox2	0	0	0	0	0	0	0	0	0	1	0										1	1
CAT6-chr10-75894061-75894431-ENSMUST00000009236-Derl3	0	0	0	0	0	0	0	0	0	1	0				0				0.333333		0.0208333	0.170635
CAT4-chrX-65048077-65048422-ENSMUST00000033524-Ctag2	0	0	0	0	0	0	0	0	0	1	0											0.119002
CAT4-chr7-141627984-141629189-ENSMUST00000003038-Ap2a2	0	0	0	0	0	0	0	0	0	1	0		0.00628931	0	0	0	0.0030581	0	0	0	0.004329	0.351635	0
CAT4-chr17-5715018-5725226-ENSMUST00000089185-Zdhhc14	0	0	0	0	0	0	0	0	0	1	0		0	0.0273673	0.00653595	0	0.122222	0.0833333	0	0	0.101399	0.80117	0.263219
CAT4-chr17-34416605-34417241-ENSMUST00000078615-BC051142	0	0	0	0	0	0	0	0	0	1	0								0.166667		0	0.197285	0
CAT3-chr5-28413376-28413567-ENSMUST00000059644-Rbm33	0	0	0	0	0	0	0	0	0	1	0											1
CAT3-chr5-122246626-122247531-ENSMUST00000111738-Tctn1	0	0	0	0	0	0	0	0	0	1	0		0.124786	0.309524	0.27672		0.501587	0	0.416667	0.194444	0.429293	0.851553	0.540404
CAT3-chr15-10583837-10587837-ENSMUST00000090339-Rai14	0	0	0	0	0	0	0	0	0	1	0								1			1
CAT2-chr5-108623375-108624182-ENSMUST00000046603-Gak	0	0	0	0	0	0	0	0	0	1	0		0.0888889	0.036036	0.0377459	0	0.0854904	0.0908355	0.0162602	0.111111	0.0250384	0.492063	0.0554196
CAT2-chr17-24101747-24106826-ENSMUST00000102927-Pdpk1	0	0	0	0	0	0	0	0	0	1	0			0.065259	0.0343933		0.222222		0		0.0196078	0.161592	0.0423117
CAT2-chr16-32499148-32499620-ENSMUST00000064192-Zdhhc19	0	0	0	0	0	0	0	0	0	1	0											0.109461
CAT2-chr15-88811521-88812055-ENSMUST00000162183-Alg12	0	0	0	0	0	0	0	0	0	1	0		0.333333	0.133333	0.0555556	0.111111	0.118444	0	0.246934	0.291667	0.280423	0.561376	0.207407
CAT2-chr11-105379255-105380715-ENSMUST00000153672-Gm11638	0	0	0	0	0	0	0	0	0	1	0											1
CAT9-chr9-95137981-95227187-ENSMUST00000033463-Slc9a9	0	0	0	0	0	0	0	0	0	0	1		0.0138889	0.0324284	0.0416667	0.5	0	0	0.148148	0	0.113235		0.188385
CAT9-chr13-92345102-92346732-ENSMUST00000185852-Msh3	0	0	0	0	0	0	0	0	0	0	1										1		1
CAT4-chr5-105031026-105031209-ENSMUST00000031235-Gbp8	0	0	0	0	0	0	0	0	0	0	1			0.222222					0.166667		0.101852		0.13049
CAT2-chr5-105031026-105031209-ENSMUST00000031235-Gbp8	0	0	0	0	0	0	0	0	0	0	1			0					0.166667		0.0931685		0.10414

## Sheet: Human
	Pass read filter threshold and %MSI>10?									% MSI
	bonemarrow	cerebralcortex	heart	kidney	liver	lung	spleen	testis		bonemarrow	cerebralcortex	heart	kidney	liver	lung	spleen	testis
CAT9-chr6-36076609-36100187-ENST00000229795-MAPK14	1	1	1	1	1	1	1	1		0.993312	0.549268	0.975482	0.822396	0.932266	0.886606	0.853993	0.892781
CAT9-chr6-149512303-149517353-ENST00000253329-PPIL4	1	0	0	0	0	0	0	0		0.175055	0	0	0	0	0	0.0119048	0.0100503
CAT9-chr4-128009192-128011672-ENST00000645843-ABHD18	1	1	1	0	0	0	0	1		1	1	1	1	1		1	1
CAT9-chr3-60014153-60536859-ENST00000468189-FHIT	1	0	0	0	0	0	1	1		1						1	1
CAT9-chr3-196937649-196939250-ENST00000321256-NCBP2	1	0	0	0	0	0	0	0		0.466178	0	0	0	0.0104167	0	0	0.0142185
CAT9-chr3-160381725-160384563-ENST00000326448-IFT80	1	1	0	1	0	1	1	1		1	1	1	1		1	1	1
CAT9-chr3-12585800-12587590-ENST00000251849-RAF1	1	0	0	0	0	0	0	0		0.13884	0.0187729	0.00240385	0	0	0.007718	0.0184812	0.00987681
CAT9-chr22-17145118-17148447-ENST00000336737-HDHD5	1	0	0	0	0	0	1	0		0.277294	0.0982079	0.0397545	0.0361345	0.0789474	0.0796296	0.231879	0.128685
CAT9-chr17-5480583-5481295-ENST00000158771-DERL2	1	0	0	0	1	1	1	1		0.183369	0.0384615	0.0709432	0.0261525	0.10091	0.162295	0.188975	0.252108
CAT9-chr17-44679044-44682002-ENST00000457422-CCDC43	1	1	1	1	1	1	1	1		0.978567	0.932049	0.978125	0.985294	0.902924	0.938095	0.900313	0.97878
CAT9-chr1-61723787-61724956-ENST00000606498-TM2D1	1	0	0	0	0	0	0	0		1						1	1
CAT9-chr15-71972318-71993692-ENST00000568391-AC022872.1	1	1	1	1	0	1	1	1		1	1	1	1		1	1	1
CAT9-chr13-51719349-51727677-ENST00000298125-WDFY2	1	0	0	0	0	0	0	0		0.238592	0	0	0	0.0333333	0.202778	0.062396	0.101409
CAT9-chr13-41318911-41320666-ENST00000379406-NAA16	1	0	0	0	0	0	0	0		0.265358	0.0208333	0	0	0	0	0	0.0303768
CAT9-chr13-113219049-113227975-ENST00000375440-CUL4A	1	0	0	0	0	0	0	0		0.111572	0.0175439	0.0286555	0.02	0.079937	0.0365891	0.0619213	0.0606755
CAT9-chr13-102846355-102852117-ENST00000355739-ERCC5	1	0	0	0	0	0	0	0		1	0.333333					0.916667
CAT9-chr13-102839804-102852117-ENST00000639435-BIVM-ERCC5	1	1	1	1	1	1	1	1		1	0.92963	0.959375	1	1	0.995652	0.995763	1
CAT9-chr12-76828491-76841981-ENST00000426126-ZDHHC17	1	0	0	0	0	0	0	0		0.564113	0.0501916	0.0868056	0.0608974	0.0833333	0.161616	0.202874	0.0934917
CAT9-chr1-26850607-26851128-ENST00000374142-ZDHHC18	1	0	0	0	0	0	0	0		0.160349	0	0	0	0	0	0.0259136	0.00828331
CAT9-chr12-48660620-48667692-ENST00000420613-KANSL2	1	0	1	1	0	1	1	1		0.527965	0.147059	0.292471	0.36611	0.222222	0.410493	0.478268	0.496649
CAT9-chr1-23975078-23978712-ENST00000492112-SRSF10	1	1	1	1	1	1	1	1		1	1	1	1	1	1	1	1
CAT9-chr12-110465215-110468471-ENST00000543199-GPN3	1	1	1	1	1	1	1	1		1	0.992754	1	1	1	1	1	0.845507
CAT9-chr1-21089214-21176174-ENST00000400422-EIF4G3	1	0	0	0	0	0	0	1		0.251377	0.0257705	0.141822	0.0333333	0.0833333	0.081489	0.0801411	0.251439
CAT9-chr11-119068011-119069195-ENST00000621676-VPS11	1	0	0	0	0	0	0	0		0.298163	0.0396825	0.0416667	0.0454545		0	0.0911765	0.0298492
CAT9-chr10-91996571-91997602-ENST00000265990-BTAF1	1	1	0	0	0	1	1	1		0.393978	0.304167	0.388829	0.124653	0.0805153	0.230124	0.25501	0.309128
CAT9-chr10-87864549-87894024-ENST00000371953-PTEN	1	0	0	0	0	0	1	0		0.364693	0.0477273	0.0317111	0.0635027	0.0459906	0.0595482	0.123704	0.0481174
CAT8-chrX-53083306-53084544-ENST00000375442-TSPYL2	1	1	1	0	1	1	1	1		0.652167	0.137653	0.391103	0.538889	0.719577	0.751681	0.720329	0.210477
CAT8-chr8-41506013-41507058-ENST00000357743-GOLGA7	1	0	0	1	1	1	1	0		0.125032	0.0681142	0.0652384	0.28956	0.240293	0.171954	0.158451	0.0447109
CAT8-chr7-118184255-118185653-ENST00000249299-LSM8	1	0	0	0	0	1	1	0		0.174867	0.0504707	0.0268613	0.051357	0.02375	0.11796	0.106099	0.0695624
CAT8-chr2-38582169-38583840-ENST00000449105-HNRNPLL	1	1	1	1	0	1	1	1		0.726106	1	0.940476	1	1	0.932857	0.5	0.486656
CAT8-chr17-5481390-5482808-ENST00000158771-DERL2	1	0	0	0	0	0	0	0		0.127577	0	0	0	0	0	0	0.000999001
CAT8-chr16-66732475-66734217-ENST00000258198-DYNC1LI2	1	0	0	0	0	0	0	0		0.550698	0	0	0	0	0	0.0323624	0.0295774
CAT8-chr1-23975078-23978712-ENST00000492112-SRSF10	1	0	0	0	0	0	0	1		1	1	1		1			1
CAT8-chr1-186388549-186389587-ENST00000287859-ODR4	1	0	0	0	0	0	0	0		0.507079	0.139706	0.178977	0.123643	0.173669	0.276801	0.113312	0.147247
CAT8-chr11-64741502-64742009-ENST00000354024-RASGRP2	1	1	1	0	0	1	1	1		1	1	1		1	1	1	1
CAT8-chr11-14513888-14514402-ENST00000418988-PSMA1	1	0	0	0	0	0	0	0		0.125787	0.00731801	0.00315486	0.0240258	0.00347222	0.0350009	0.0180141	0.0127844
CAT8-chr11-116784449-116784854-ENST00000227322-ZPR1	1	0	0	0	0	0	0	1		0.183751	0.0530864	0.0270433	0.0370879	0.129572	0.0531458	0.11867	0.231687
CAT7-chrX-47569034-47569538-ENST00000290277-ARAF	1	0	0	0	0	0	0	0		1
CAT7-chr9-92316139-92318617-ENST00000545558-NOL8	1	1	1	1	0	1	1	1		0.934444	0.606061	0.927273	0.927083	0.958333	0.97	0.925341	0.918431
CAT7-chr9-131589979-131592098-ENST00000372190-RAPGEF1	1	1	1	1	1	1	1	1		1	1	1	1	1	1	1	1
CAT7-chr7-30621501-30622316-ENST00000389266-GARS	1	1	1	1	1	1	1	1		1	1	1	1	0.987654	1	1	1
CAT7-chr7-154944165-154946364-ENST00000404141-PAXIP1	1	0	0	1	0	0	1	1		1	1	1	1		1	1	1
CAT7-chr6-36076609-36100187-ENST00000229795-MAPK14	1	0	0	0	0	0	0	0		0.843849	0		0	0	0	0	0
CAT7-chr4-10083179-10084442-ENST00000499869-WDR1	1	1	1	1	1	1	1	1		1	1	1	1	1	1	1	1
CAT7-chr3-81499228-81535194-ENST00000429644-GBE1	1	1	1	1	1	1	1	1		1	1	1	1	1	1	1	1
CAT7-chr3-184242958-184243553-ENST00000397676-ALG3	1	1	1	1	1	1	1	1		1	1	1	1	1	1	1	0.998747
CAT7-chr19-38844105-38845649-ENST00000221419-HNRNPL	1	1	1	1	1	1	1	1		1	1	1	1	1	1	1	1
CAT7-chr19-38420971-38421094-ENST00000615439-RASGRP4	1	0	0	0	0	0	1	0		1						1
CAT7-chr17-81683595-81683692-ENST00000397498-ARL16	1	1	1	1	0	1	1	1		1	1	1	1		1	1	1
CAT7-chr17-67738356-67738931-ENST00000253247-NOL11	1	0	0	0	0	0	0	0		0.316667	0.0315126	0.020458	0.00490196	0.00980392	0.0398016	0.0279891	0.0405259
CAT7-chr16-66934067-66934222-ENST00000422424-CIAO2B	1	1	1	1	1	1	1	1		1	1	1	1	1	1	1	1
CAT7-chr16-57167227-57172250-ENST00000309137-FAM192A	1	1	1	1	1	1	1	1		1	1	1	1	1	1	1	1
CAT7-chr1-61723787-61724956-ENST00000606498-TM2D1	1	1	1	1	1	1	1	1		1	1	1	1	1	1	1	1
CAT7-chr15-42228821-42231191-ENST00000389834-TMEM87A	1	1	1	1	0	1	1	1		1	1	1	1		1	1	1
CAT7-chr12-76828491-76841981-ENST00000426126-ZDHHC17	1	0	0	0	0	0	0	0		0.428986	0.0501916	0.0479167	0.0608974	0	0.0888889	0.122321	0.0480336
CAT7-chr12-6563515-6563613-ENST00000382421-NOP2=AC006064.6	1	1	0	1	0	1	1	1		1	1	1	1	1	1	1	1
CAT7-chr1-243200836-243211885-ENST00000366542-CEP170	1	1	1	0	0	1	1	1		1	1	1		1	1	1	1
CAT7-chr1-23975078-23978712-ENST00000492112-SRSF10	1	1	1	1	1	1	1	1		1	1	1	1	1	1	1	1
CAT7-chr1-183633164-183635516-ENST00000294742-ARPC5	1	1	1	1	1	1	1	1		1	1	1	1	1	0.998907	1	1
CAT7-chr1-153954317-153954872-ENST00000368633-CRTC2	1	0	1	1	0	1	1	1		1		1	1	1	1	1	1
CAT7-chr10-76036135-76047163-ENST00000611255-LRMDA	1	0	1	1	1	1	1	0		1	1	1	1	1	1	1	1
CAT6-chrX-47569034-47569538-ENST00000290277-ARAF	1	0	0	0	0	0	0	0		1
CAT6-chr9-92316139-92318617-ENST00000545558-NOL8	1	1	1	1	0	1	1	1		0.934028	0.777778	0.929167	0.930556	0.962963	0.971429	0.929937	0.919715
CAT6-chr9-131589979-131592098-ENST00000372190-RAPGEF1	1	1	1	1	1	1	1	1		1	1	1	1	1	1	1	1
CAT6-chr8-53984518-53986968-ENST00000521604-TCEA1	1	0	0	0	0	0	0	0		0.319776				0			0.128566
CAT6-chr7-30621501-30622316-ENST00000389266-GARS	1	1	1	1	1	1	1	1		1	1	1	1	0.987654	1	1	1
CAT6-chr7-154944165-154946364-ENST00000404141-PAXIP1	1	1	1	1	1	1	1	1		1	1	1	1	1	1	1	1
CAT6-chr6-36076609-36100187-ENST00000229795-MAPK14	1	0	0	0	0	0	0	0		0.714031	0		0.0833333	0.111111	0.04	0.0208333	0
CAT6-chr4-10083179-10084442-ENST00000499869-WDR1	1	1	1	1	1	1	1	1		1	1	1	1	1	1	1	1
CAT6-chr3-81499228-81535194-ENST00000429644-GBE1	1	1	1	1	1	1	1	1		1	1	1	1	1	1	1	1
CAT6-chr3-184242958-184243553-ENST00000397676-ALG3	1	1	1	1	1	1	1	1		1	1	1	1	1	1	1	0.998758
CAT6-chr3-12585800-12587590-ENST00000251849-RAF1	1	0	0	0	0	0	1	1		0.406922	0.0727969	0.00777286	0.0576156	0.025641	0.0683592	0.151109	0.123348
CAT6-chr2-135753568-135754158-ENST00000272638-UBXN4	1	0	0	0	0	0	1	0		0.435713	0.0496581	0.0407941	0.0642045	0.0037037	0.08203	0.13116	0.0368337
CAT6-chr19-38844105-38845649-ENST00000221419-HNRNPL	1	1	1	1	1	1	1	1		1	1	1	1	1	1	1	1
CAT6-chr19-38420971-38421094-ENST00000615439-RASGRP4	1	0	0	0	0	0	1	0		1						1
CAT6-chr17-81683595-81683692-ENST00000397498-ARL16	1	1	1	1	0	1	1	1		1	1	1	1		1	1	1
CAT6-chr16-66934067-66934222-ENST00000422424-CIAO2B	1	1	1	1	1	1	1	1		1	1	1	1	1	1	1	1
CAT6-chr16-57167227-57172250-ENST00000309137-FAM192A	1	1	1	1	1	1	1	1		1	1	1	1	1	1	1	1
CAT6-chr1-61723787-61724956-ENST00000606498-TM2D1	1	1	1	1	1	1	1	1		1	1	1	1	1	1	1	1
CAT6-chr15-42228821-42231191-ENST00000389834-TMEM87A	1	1	1	1	1	1	1	1		1	1	1	1	1	1	1	1
CAT6-chr14-54480957-54481408-ENST00000358056-GMFB	1	1	0	1	0	1	1	0		0.395121	0.204293	0.14648	0.156664	0.200091	0.218048	0.266493	0.156273
CAT6-chr12-6563515-6563613-ENST00000382421-NOP2=AC006064.6	1	1	0	1	0	1	1	1		1	1	1	1	1	1	1	1
CAT6-chr1-243200836-243211885-ENST00000366542-CEP170	1	1	1	0	0	1	1	1		1	1	1		1	1	1	1
CAT6-chr1-23975078-23978712-ENST00000492112-SRSF10	1	1	1	1	1	1	1	1		1	1	1	1	1	1	1	1
CAT6-chr1-183633164-183635516-ENST00000294742-ARPC5	1	1	1	1	1	1	1	1		1	1	1	1	1	0.998895	1	1
CAT6-chr1-153954317-153954872-ENST00000368633-CRTC2	1	0	1	1	0	1	1	1		1		1	1	1	1	1	1
CAT6-chr10-76036135-76047163-ENST00000611255-LRMDA	1	0	1	1	1	1	1	0		1	1	1	1	1	1	1	1
CAT5-chr9-125188948-125189561-ENST00000451402-PPP6C	1	1	1	1	1	1	1	1		0.997845	0.95629	0.986039	1	0.966667	1	0.967191	0.986893
CAT5-chr4-16186879-16188219-ENST00000405303-TAPT1	1	0	0	0	0	0	0	0		0.30128	0	0.00892857	0.0386029	0	0.0156347	0	0.00913387
CAT5-chr2-38582169-38583840-ENST00000449105-HNRNPLL	1	1	1	1	0	1	1	1		0.726106	1	0.940476	1	1	0.932857	0.5	0.489042
CAT5-chr17-76070445-76072307-ENST00000307877-SRP68	1	0	0	0	0	0	0	0		0.152966	0.00687897	0.00225225	0.0266086	0.0111111	0.006	0.025353	0.0157847
CAT5-chr16-66732475-66734217-ENST00000258198-DYNC1LI2	1	0	0	0	0	0	0	0		0.52863	0.00546448	0	0.0188397	0	0.0133333	0.0270433	0.0405781
CAT5-chr11-64741502-64742009-ENST00000354024-RASGRP2	1	1	1	0	0	1	1	1		1	1	1		1	1	1	1
CAT5-chr11-116784449-116784854-ENST00000227322-ZPR1	1	0	0	0	0	0	0	1		0.184665	0.0645503	0.0270433	0.0192308	0.107143	0.048906	0.113702	0.200277
CAT5-chr1-111119960-111120515-ENST00000286692-DRAM2	1	0	0	0	0	1	1	1		0.316641	0.216667	0.113598	0.12702	0.118729	0.179252	0.219455	0.263203
CAT4-chr9-125188948-125189561-ENST00000451402-PPP6C	1	1	1	1	1	1	1	1		0.997845	0.955988	0.986039	1	0.966667	1	0.967191	0.986876
CAT4-chr8-53984518-53986968-ENST00000521604-TCEA1	1	0	0	0	0	0	0	0		0.316186				0			0.128566
CAT4-chr6-36076609-36100187-ENST00000229795-MAPK14	1	1	1	1	1	1	1	1		0.967168	0.424359	0.959471	0.67564	0.879419	0.775698	0.743592	0.756434
CAT4-chr4-16186879-16188219-ENST00000405303-TAPT1	1	0	0	0	0	0	0	0		0.307822	0	0.00892857	0.0386029	0	0.0156347	0	0.011845
CAT4-chr17-76070445-76072307-ENST00000307877-SRP68	1	0	0	0	0	0	0	0		0.118331	0.00687897	0.00225225	0.0266086	0.0111111	0.006	0.0228919	0.0125379
CAT4-chr1-26850607-26851128-ENST00000374142-ZDHHC18	1	0	0	0	0	0	0	0		0.149065	0	0	0	0	0	0.0259136	0.00828331
CAT4-chr10-87864549-87894024-ENST00000371953-PTEN	1	0	0	0	0	0	0	0		0.135786	0.0167084	0.013314	0.028125	0.0130719	0.0030303	0.0472616	0.00788551
CAT3-chr8-22531329-22532224-ENST00000397775-PPP3CC	1	1	1	1	0	1	1	1		1	1	0.897352	1	1	1	0.991935	0.999001
CAT3-chr3-196937649-196939250-ENST00000321256-NCBP2	1	0	0	0	0	0	0	0		0.297679	0	0	0	0.0104167	0	0	0.00289266
CAT3-chr17-28615247-28615663-ENST00000528896-KIAA0100	1	0	0	0	0	0	0	0		0.114133	0	0	0	0	0	0	0.0518051
CAT3-chr15-42228821-42231191-ENST00000389834-TMEM87A	1	0	0	0	0	1	0	0		1					1
CAT3-chr12-53296276-53297849-ENST00000551018-PFDN5	1	1	1	1	1	1	1	1		0.272307	0.133429	0.168439	0.176196	0.149739	0.156315	0.201529	0.36252
CAT3-chr1-23975078-23978712-ENST00000492112-SRSF10	1	0	0	0	0	0	0	0		1
CAT2-chr7-155301691-155302250-ENST00000340368-INSIG1	1	0	0	0	0	0	0	0		0.244894	0.00696779	0.0288176	0.00757576	0.0117207	0.00425532	0.0196429	0.0110886
CAT2-chr6-20482921-20486688-ENST00000346618-E2F3	1	0	0	0	0	0	0	0		0.526152	0	0		0		0.0227273	0.0238095
CAT2-chr6-159784848-159785385-ENST00000321394-TCP1	1	0	0	0	0	0	0	0		0.18274	0.0132807	0.00543478	0.00537634	0	0.00999403	0.00633013	0.00626935
CAT2-chr4-55365662-55366755-ENST00000433175-SRD5A3-AS1	1	1	1	1	1	1	1	1		1	1	1	1	1	1	1	0.984127
CAT2-chr19-38844105-38845649-ENST00000221419-HNRNPL	1	0	0	0	0	0	0	0		1
CAT2-chr19-10635256-10635430-ENST00000335757-SLC44A2	1	0	0	0	0	0	0	0		0.248623	0.0017094	0	0.00454545	0	0.0199852	0.020709	0.00508937
CAT2-chr17-5481390-5482808-ENST00000158771-DERL2	1	0	0	0	0	0	0	0		0.169369	0.00980392	0	0	0.0238095	0.0114286	0.0254329	0.0644121
CAT2-chr17-5480583-5481295-ENST00000158771-DERL2	1	0	0	0	0	0	0	0		0.185352	0.0138889	0	0	0.0277778	0.0117647	0.0269986	0.0641184
CAT2-chr16-67193171-67193471-ENST00000379378-E2F4	1	0	0	0	0	0	0	0		0.124119	0.0133333	0	0	0	0	0.00328947	0.00538567
CAT2-chr16-2561909-2565552-ENST00000342085-PDPK1	1	0	0	0	0	0	0	0		0.676768	0.642857	0.68125	0.2625				0.133926
CAT2-chr14-58211400-58213630-ENST00000254286-ACTR10	1	0	0	0	0	0	0	0		0.38624	0.0189394	0.019259	0.023752	0.05795	0.0277885	0.0370668	0.0104875
CAT2-chr12-122483345-122483459-ENST00000633063-ZCCHC8	1	0	0	0	0	0	0	0		0.837365	0.31746	0.227855	0.0416667	0	0.156646	0.145556	0.118691
CAT2-chr11-19159041-19163302-ENST00000446113-ZDHHC13	1	0	0	0	0	0	0	0		0.650463	0	0			0	0.0833333	0.00529101
CAT9-chr8-47130537-47198757-ENST00000509729-AC120036.1	0	1	0	0	0	0	0	1			1						1
CAT9-chr7-154944165-154946364-ENST00000404141-PAXIP1	0	1	0	1	0	1	1	1			1	1	1	1	1	1	1
CAT9-chr5-756145-766697-ENST00000508859-ZDHHC11B	0	1	1	0	0	1	1	1			0.888254	0.857558		0.888889	0.952811	0.968985	0.889711
CAT9-chr21-33591208-33595730-ENST00000381554-CRYZL1	0	1	0	0	0	1	1	1		0.359191	0.182102	0.354604	0.229167	0.16317	0.569549	0.59058	0.322275
CAT9-chr2-112091784-112097043-ENST00000283206-TMEM87B	0	1	0	0	0	0	0	0		0.189286	0.628571	0.355519	0.0857143	0.0833333	0.0980731	0.0803571	0.161544
CAT9-chr16-88858792-88859662-ENST00000301021-TRAPPC2L	0	1	0	1	0	0	1	0		0.00510204	0.11804	0.0335227	0.131059	0.0136054	0.0780818	0.100645	0.0871726
CAT8-chr16-66934067-66934222-ENST00000422424-CIAO2B	0	1	0	0	0	0	0	0			1					1	1
CAT8-chr14-54480957-54481408-ENST00000358056-GMFB	0	1	0	1	0	1	0	0		0.157887	0.122428	0.0881596	0.108105	0.161802	0.170479	0.191919	0.0848542
CAT7-chrX-123610964-123611439-ENST00000245838-THOC2	0	1	0	0	0	1	0	1		1	1	1			1	1	1
CAT7-chr7-151054466-151055026-ENST00000485972-CDK5	0	1	0	0	0	0	0	0			1	1
CAT7-chr6-89105531-89107153-ENST00000452027-SRSF12	0	1	0	0	0	0	0	1			1						1
CAT7-chr3-160381725-160384563-ENST00000326448-IFT80	0	1	1	1	0	1	1	1		1	1	1	1		1	1	1
CAT7-chr2-166056501-166058569-ENST00000303395-SCN1A	0	1	0	0	0	0	0	0			1
CAT7-chr2-112231948-112233259-ENST00000409573-ZC3H8	0	1	1	1	0	0	1	1		1	1	1	1			1	1
CAT7-chr1-39854069-39857276-ENST00000316891-TRIT1	0	1	1	1	0	1	1	1		1	1	1	1	1	1	1	1
CAT7-chr1-23394034-23397544-ENST00000450454-TCEA3	0	1	1	1	1	1	1	1		1	1	1	1	1	1	1	1
CAT7-chr10-95683196-95683521-ENST00000430368-TCTN3	0	1	1	1	1	1	1	1		0.964286	1	0.780844	0.865385	0.701149	0.908235	0.75496	0.93567
CAT6-chr7-151054466-151055026-ENST00000485972-CDK5	0	1	0	0	0	0	0	0		1	1	1	1			1
CAT6-chr6-89105531-89107153-ENST00000452027-SRSF12	0	1	0	0	0	0	0	1			1						1
CAT6-chr3-160381725-160384563-ENST00000326448-IFT80	0	1	1	0	0	1	0	1			1	1	1		1		1
CAT6-chr2-166056501-166058569-ENST00000303395-SCN1A	0	1	0	0	0	0	0	0			1
CAT6-chr21-33591208-33595730-ENST00000381554-CRYZL1	0	1	0	0	0	1	1	1		0.325397	0.148566	0.286634	0.173643	0.116667	0.539927	0.534879	0.241549
CAT6-chr2-112231948-112233259-ENST00000409573-ZC3H8	0	1	1	1	0	0	1	1		1	1	1	1			1	1
CAT6-chr1-39854069-39857276-ENST00000316891-TRIT1	0	1	1	1	0	1	1	1		1	1	1	1	1	1	1	1
CAT6-chr1-23394034-23397544-ENST00000450454-TCEA3	0	1	1	1	1	1	1	1		1	1	1	1	1	1	1	1
CAT6-chr10-95683196-95683521-ENST00000430368-TCTN3	0	1	1	1	1	1	1	1		0.964286	1	0.778571	0.854167	0.679012	0.897115	0.718476	0.920238
CAT5-chr16-88858792-88859662-ENST00000301021-TRAPPC2L	0	1	0	1	0	0	0	0		0.0608721	0.104127	0.032072	0.117555	0.0261438	0.0627864	0.0661309	0.0887186
CAT4-chr5-756145-766697-ENST00000508859-ZDHHC11B	0	1	1	0	0	1	1	0			0.852381	0.845		0.888889	0.936725	0.953125	0.844671
CAT3-chr5-180242756-180247438-ENST00000452135-MAPK9	0	1	0	0	0	0	0	0		0.0404762	0.470469	0	0	0	0.0262366	0.0142857	0.0160582
CAT3-chr4-168925279-168926212-ENST00000505667-PALLD	0	1	1	1	1	1	1	1			0.493031	0.202227	0.971217	1	0.992308	1	0.995905
CAT3-chr10-48424586-48425887-ENST00000395611-MAPK8	0	1	0	0	0	0	0	0		0.229167	0.768783	0.0313725	0.0125	0.0138889	0.0660819	0.0357143	0.124154
CAT9-chr15-36692176-36697322-ENST00000569302-C15orf41	0	0	1	0	0	0	0	1				0.114706		0.133333			0.629694
CAT9-chr13-45396016-45397257-ENST00000519676-SLC25A30	0	0	1	0	0	0	0	0		0.184829	0.0833333	0.122943	0.0807064	0.130556	0.233333	0.0910714	0.0946206
CAT9-chr13-20827180-20842894-ENST00000255305-XPO4	0	0	1	0	0	0	0	0		0.015625	0	0.372685	0		0	0	0
CAT8-chr1-228367176-228367885-ENST00000570156-OBSCN	0	0	1	0	0	0	0	0				0.376401			0.0181818	0.213095
CAT7-chr12-2115546-2120324-ENST00000347598-CACNA1C	0	0	1	0	0	0	0	0				1					1
CAT6-chr12-2115546-2120324-ENST00000347598-CACNA1C	0	0	1	0	0	0	0	0				1					1
CAT4-chr13-20827180-20842894-ENST00000255305-XPO4	0	0	1	0	0	0	0	0		0	0	0.372685	0		0	0	0
CAT3-chr13-45396016-45397257-ENST00000519676-SLC25A30	0	0	1	0	0	0	0	0		0.205662	0.0833333	0.120944	0.0816964	0.157828	0.233333	0.104167	0.0946206
CAT9-chr4-86067956-86098523-ENST00000638225-MAPK10	0	0	0	1	0	1	0	1			0.0964863	0.5	0.457935	0.5	0.619683	0.458532	0.603514
CAT9-chr16-75243091-75264350-ENST00000418647-BCAR1	0	0	0	1	0	1	1	1			1	1	1		1	0.992857	0.989583
CAT9-chr16-1154037-1194971-ENST00000348261-CACNA1H	0	0	0	1	0	0	0	0					0.465278	0.722222			0.0495515
CAT9-chr1-147966664-147968874-ENST00000314163-GPR89B	0	0	0	1	0	0	1	0		0.820238			0.441667		0.353333	1	0.810245
CAT8-chr5-72848499-72851243-ENST00000337273-TNPO1	0	0	0	1	0	0	0	1		0.07188	0.0729412	0.106956	0.133752	0.188889	0.118415	0.19246	0.10888
CAT8-chr21-33591208-33595730-ENST00000381554-CRYZL1	0	0	0	1	0	0	0	1		0.254762	0.122025	0.238381	0.344298	0.0833333		0.423535	0.178717
CAT8-chr15-55320411-55321272-ENST00000164305-PIGB	0	0	0	1	0	1	1	1			1	1	1	1	1	1	1
CAT8-chr11-77203218-77204075-ENST00000409709-MYO7A	0	0	0	1	1	0	1	1			1		1	1		1	1
CAT7-chrX-106985244-106985982-ENST00000355610-MORC4	0	0	0	1	1	1	0	1			1	1	1	1	1		1
CAT7-chr6-31869258-31869544-ENST00000229729-SLC44A4	0	0	0	1	0	1	0	0					0.926471		1	1
CAT6-chrX-106985244-106985982-ENST00000355610-MORC4	0	0	0	1	1	1	0	1			1		1	1	1	1	1
CAT6-chr6-31869258-31869544-ENST00000229729-SLC44A4	0	0	0	1	0	1	0	0					0.926471		1	1
CAT5-chr15-55320411-55321272-ENST00000164305-PIGB	0	0	0	1	0	1	1	1			1	1	1	1	1	1	1
CAT5-chr11-77203218-77204075-ENST00000409709-MYO7A	0	0	0	1	1	0	1	1			1		1	1		1	1
CAT4-chr15-71972318-71993692-ENST00000568391-AC022872.1	0	0	0	1	0	0	0	1		1		1	1			1	1
CAT3-chr4-86067956-86098523-ENST00000638225-MAPK10	0	0	0	1	0	0	0	1			0.060115	0.448611	0.254549		0.295556	0.211111	0.337286
CAT3-chr16-75243091-75264350-ENST00000418647-BCAR1	0	0	0	1	0	0	1	0					1	0.888889		0.988636	0.943878
CAT2-chr1-44644795-44644994-ENST00000355387-RNF220	0	0	0	1	0	0	0	0		0.0184679	0.0289739	0.0481196	0.154067	0.198316	0.0948301	0.0262269	0.0437979
CAT2-chr12-110641628-110642248-ENST00000397659-TCTN1	0	0	0	1	0	0	0	1		0	0.318452	0.0611888	0.315789	0.25	0.229341	0.202381	0.408599
CAT9-chr9-4834266-4841231-ENST00000381750-RCL1	0	0	0	0	1	0	0	1		0.0208647	0	0	0.166071	0.970174	0	0	0.410611
CAT8-chr9-4834266-4841231-ENST00000381750-RCL1	0	0	0	0	1	0	0	0		0.00735294	0	0	0.0708333	0.965951	0	0	0.242706
CAT7-chr18-79966679-79968088-ENST00000451882-HSBP1L1	0	0	0	0	1	1	0	0		0.476984	0.244444	0.492157	0.202546	0.422613	0.223154	0.132212
CAT5-chr18-79966679-79968088-ENST00000451882-HSBP1L1	0	0	0	0	1	0	0	0		0.263889	0.113636	0.492157	0.0525362	0.29329	0.107591	0.0839161
CAT8-chr3-50364971-50365074-ENST00000479441-CACNA2D2	0	0	0	0	0	1	0	0					0.520833		0.488892		0.283679
CAT9-chr22-29260865-29263834-ENST00000216085-RHBDD3	0	0	0	0	0	0	1	1		0.525069	0.203704	0.330357	0.383929			0.619624	0.35216
CAT9-chr14-22999403-23010100-ENST00000299088-C14orf93	0	0	0	0	0	0	1	0		0.7375		0.375	0.420833		0.633333	0.644048	0.466582
CAT8-chr22-23837855-23838351-ENST00000406855-DERL3	0	0	0	0	0	0	1	0		0					0	0.127604	0.00371058
CAT8-chr19-19202042-19202330-ENST00000420605-NR2C2AP	0	0	0	0	0	0	1	0			1	1	1			1
CAT7-chr12-1795382-1795667-ENST00000382722-CACNA2D4	0	0	0	0	0	0	1	0		1					1	1
CAT6-chr17-5481390-5482808-ENST00000158771-DERL2	0	0	0	0	0	0	1	1		0.0170222	0	0	0.0333333	0	0	0.136364	0.216702
CAT6-chr12-1795382-1795667-ENST00000382722-CACNA2D4	0	0	0	0	0	0	1	0		1					1	1
CAT5-chr19-19202042-19202330-ENST00000420605-NR2C2AP	0	0	0	0	0	0	1	0				1				1
CAT3-chr12-49100647-49101249-ENST00000267102-LMBR1L	0	0	0	0	0	0	1	0		0.593655	0.178968	0.225	0.025	0.127273	0.126349	0.178901	0.0851572
CAT9-chr9-124869440-124873691-ENST00000353214-ARPC5L	0	0	0	0	0	0	0	1		0.0201515	0	0.00480769	0.00714286	0	0.0201863	0	0.147748
CAT9-chr8-93705011-93708010-ENST00000518322-FAM92A	0	0	0	0	0	0	0	1			1						0.939443
CAT9-chr6-89105531-89107153-ENST00000452027-SRSF12	0	0	0	0	0	0	0	1									1
CAT9-chr22-38597357-38599763-ENST00000355830-FAM227A	0	0	0	0	0	0	0	1									0.422928
CAT9-chr2-231739189-231781064-ENST00000287600-PDE6D	0	0	0	0	0	0	0	1		0.0946924	0.0277778	0	0	0.037037	0.0264957	0.0344029	0.652225
CAT9-chr20-37746608-37757558-ENST00000361383-CTNNBL1	0	0	0	0	0	0	0	1		0.137569	0.0802469	0.0135135	0	0.0416667	0.0266667	0.0165536	0.145488
CAT9-chr19-47475545-47476531-ENST00000338134-KPTN	0	0	0	0	0	0	0	1		0.05	0.0909091	0.145833	0.125			0.127381	0.601073
CAT9-chr18-36885673-36959307-ENST00000280020-KIAA1328	0	0	0	0	0	0	0	1		0.791667	0						0.835781
CAT9-chr18-36829197-36834319-ENST00000280020-KIAA1328	0	0	0	0	0	0	0	1		0.333929	0.1	0.416667			0.0844444	0.236111	0.387501
CAT9-chr17-17995112-17997459-ENST00000399187-DRC3	0	0	0	0	0	0	0	1					0.05			0	0.300322
CAT9-chr15-90593756-90602323-ENST00000268184-CRTC3	0	0	0	0	0	0	0	1		0.213542	0.0350877	0.0964182	0.125	0.666667	0.188037	0.114984	0.401076
CAT9-chr12-71657302-71663012-ENST00000378743-ZFC3H1	0	0	0	0	0	0	0	1		0.241277	0.0175439	0	0.0625		0	0.0578125	0.293126
CAT9-chr12-53296276-53297849-ENST00000551018-PFDN5	0	0	0	0	0	0	0	1		0.0754972	0.0532723	0.0408638	0.0309116	0.0198852	0.0558311	0.0432458	0.149222
CAT9-chr1-212961255-212965721-ENST00000517399-VASH2	0	0	0	0	0	0	0	1									0.711646
CAT9-chr1-117963939-117966608-ENST00000336338-SPAG17	0	0	0	0	0	0	0	1									0.258667
CAT8-chr9-124869440-124873691-ENST00000353214-ARPC5L	0	0	0	0	0	0	0	1		0.0520916	0.00854701	0.00694444	0	0	0.00714286	0.0202612	0.105271
CAT8-chr6-89105531-89107153-ENST00000452027-SRSF12	0	0	0	0	0	0	0	1									1
CAT8-chr19-40743976-40744066-ENST00000378313-C19orf54	0	0	0	0	0	0	0	1		0.407143	0.416667	0.520833	0.25		0.282143	0.43547	0.495813
CAT8-chr17-81683595-81683692-ENST00000397498-ARL16	0	0	0	0	0	0	0	1		1	1	1	1				1
CAT8-chr17-44679044-44682002-ENST00000457422-CCDC43	0	0	0	0	0	0	0	1			0					0	0.913723
CAT8-chr10-91996571-91997602-ENST00000265990-BTAF1	0	0	0	0	0	0	0	1		0.201726	0.14375	0.239348	0.046875	0.0529101	0.101184	0.111926	0.165559
CAT7-chr7-151023510-151023686-ENST00000605952-ATG9B	0	0	0	0	0	0	0	1									1
CAT7-chr15-49335497-49367447-ENST00000299338-FAM227B	0	0	0	0	0	0	0	1									1
CAT7-chr12-18736345-18737360-ENST00000266505-PLCZ1	0	0	0	0	0	0	0	1									1
CAT7-chr10-68415108-68416708-ENST00000358410-DNA2	0	0	0	0	0	0	0	1				1			1		1
CAT6-chr7-151023510-151023686-ENST00000605952-ATG9B	0	0	0	0	0	0	0	1									1
CAT6-chr15-49335497-49367447-ENST00000299338-FAM227B	0	0	0	0	0	0	0	1									1
CAT6-chr12-18736345-18737360-ENST00000266505-PLCZ1	0	0	0	0	0	0	0	1									1
CAT6-chr10-68415108-68416708-ENST00000358410-DNA2	0	0	0	0	0	0	0	1				1			1		1
CAT4-chr8-93705011-93708010-ENST00000518322-FAM92A	0	0	0	0	0	0	0	1									0.881706
CAT4-chr17-5480583-5481295-ENST00000158771-DERL2	0	0	0	0	0	0	0	1		0.0628092	0.0138889	0	0.0208333	0.0626781	0.0686613	0.0514912	0.110423
CAT3-chr6-89105531-89107153-ENST00000452027-SRSF12	0	0	0	0	0	0	0	1									1
CAT3-chr19-40743976-40744066-ENST00000378313-C19orf54	0	0	0	0	0	0	0	1		0.346154	0.416667	0.5	0.25		0.274451	0.39797	0.495813
CAT3-chr17-44679044-44682002-ENST00000457422-CCDC43	0	0	0	0	0	0	0	1			0					0	0.9138
CAT3-chr1-248692771-248697030-ENST00000437830-CR589904.1	0	0	0	0	0	0	0	1									0.92932
CAT2-chr6-36136951-36138364-ENST00000211287-MAPK13	0	0	0	0	0	0	0	1		0.441575	0.130952		0.0192308		0.0276786	0.0642361	0.130828
CAT2-chr4-911788-912734-ENST00000314167-GAK	0	0	0	0	0	0	0	1		0.0641384	0.0387893	0.0707337	0.0291858	0.160583	0.0267289	0.06586	0.107371
CAT2-chr3-113420180-113426123-ENST00000393845-CFAP44=AC112128.1	0	0	0	0	0	0	0	1									0.39103
CAT2-chr2-27631067-27631833-ENST00000264718-GPN1=AC074091.1	0	0	0	0	0	0	0	1		0.0585112	0.0573099	0.0416667	0.131349	0.0923077	0.112606	0.0829365	0.383326
CAT2-chr22-38539413-38549924-ENST00000216024-DMC1	0	0	0	0	0	0	0	1									0.409973
CAT2-chr1-214331071-214332017-ENST00000366957-SMYD2	0	0	0	0	0	0	0	1		0.118407	0.0238095	0.0293348	0.0694444	0.0128205	0.0239998	0.016835	0.207957
CAT2-chr11-64949869-64950354-ENST00000301896-MAJIN	0	0	0	0	0	0	0	1									0.55835
CAT2-chr1-145836867-145837535-ENST00000334163-POLR3C	0	0	0	0	0	0	0	1		0.323958	0	0.0771104	0	0.166667	0.0322222	0.123392	0.134507
