# Supplementary material for: Minor intron splicing revisited: identification of new minor intron-containing genes and tissue-dependent retention and alternative splicing of minor introns
Source: BMC Genomics. 2019 Aug 30;20:686. doi: 10.1186/s12864-019-6046-x (PMC6717393; doi:10.1186/s12864-019-6046-x)
Supplement: Supplementary file 16 — Table S8. RNAseq sample information. Contains information on sequencing depth and mapping percentage of all RNAseq samples used. (XLSX 13 kb) [file 12864_2019_6046_MOESM16_ESM.xlsx]

## Sheet: Sheet1
Sample	# read pairs	# uniquely mapped read pairs	% overall alignment rate	% aligned once		Read pair threshold per AS event	Average read pair threshold per AS event
P53_Cerebrum_WT_rep4	33107295	26138450	95.78	78.95		8.71282
P53_Cerebrum_WT_rep5	33164653	22928130	96.16	69.13		7.64271
P53_Cerebrum_WT_rep6	33019648	26014519	95.77	78.78		8.67151	8.34234
p53_Spleen_WT_rep2	34457263	26853102	95.16	77.93		8.95103
p53_Spleen_WT_rep4	31827264	24916056	95.18	78.29		8.30535
p53_Spleen_WT_rep5	32481582	25294194	95.19	77.87		8.4314	8.56259
p53_Liver_WT_rep2	33170936	21945761	92.72	66.16		7.31525
P53_Liver_WT_rep6	32029852	21209769	92.39	66.22		7.06992
P53_Liver_WT_rep7	31601305	21709594	92.95	68.7		7.23653	7.20724
p53_Thymus_WT_rep3	29384620	21268435	92.77	72.38		7.08948
p53_Thymus_WT_rep4	29500235	21241918	92.76	72.01		7.08064
p53_Thymus_WT_rep5	30180243	21680760	92.64	71.84		7.22692	7.13235
p53_Lung_WT_rep3	29172989	21078394	93.56	72.25		7.02613
p53_Lung_WT_rep5	29154927	20937279	92.96	71.81		6.97909
p53_Lung_WT_rep6	29068569	20642292	92.59	71.01		6.88076	6.962
p53_Kidney_WT_rep2	33052082	21364757	91.96	64.64		7.12159
p53_Kidney_WT_rep3	29616387	18725555	92.11	63.23		6.24185
p53_Kidney_WT_rep5	30674265	19870092	92.17	64.78		6.62336	6.66227
p53_Heart_WT_rep2	30818583	18327300	90.4	59.47		6.1091
p53_Heart_WT_rep3	32613001	19236934	89.95	58.99		6.41231
p53_Heart_WT_rep6	32396154	18721565	90.56	57.79		6.24052	6.25398
p53_Testis_WT_rep2	32876264	26499055	94.8	80.6		8.83302
p53_Testis_WT_rep3	31712609	25411522	94.57	80.13		8.47051
p53_Testis_WT_rep6	32280344	25883600	94.75	80.18		8.62787	8.6438
p53_Muscle_WT_rep2	35563925	25074129	96.21	70.5		8.35804
p53_Muscle_WT_rep5	35992452	25521001	95.9	70.91		8.507
p53_Muscle_WT_rep6	33503351	23994894	95.91	71.62		7.9983	8.28778
p53_Bone_WT_rep3	40319548	32649604	95.69	80.98		10.8832
p53_Bone_WT_rep4	39576581	31889713	95.63	80.58		10.6299
p53_Bone_WT_rep5	43450344	34970513	95.72	80.48		11.6568	11.0566
p53_BoneMarrow_rep4	30112113	18477249	94.42	61.36		6.15908
p53_BoneMarrow_rep6	32624188	19637883	94.14	60.19		6.54596
p53_BoneMarrow_rep7	30268547	18366915	94.01	60.68		6.1223	6.27578
Bonemarrow_1	29688296	21251765	83.62	71.58		7.08392
Bonemarrow_2	32812930	22288707	84.69	67.93		7.42957
Bonemarrow_3	34645079	24944578	86.91	72		8.31486
Bonemarrow_4	34136154	23469406	84.58	68.75		7.82314	7.66287
cerebralcortex_1	28466648	18317380	78.07	64.35		6.10579
cerebralcortex_2	24323755	15872192	78.96	65.25		5.29073
cerebralcortex_3	17585264	10796237	80.55	61.39		3.59875	4.99842
heart_1	28894943	19469786	82.57	67.38		6.48993
heart_2	33292059	24800439	86.56	74.49		8.26681
heart_3	35113905	24347454	84.09	69.34		8.11582
heart_4	30478769	21061336	83.96	69.1		7.02045	7.47325
kidney_1	16450970	8645949	81.42	52.56		2.88198
kidney_2	24572266	12298685	80.46	50.05		4.09956
kidney_3	12164943	7106419	78.37	58.42		2.36881
kidney_4	18261280	10459551	78.51	57.28		3.48652	3.20922
liver_1	30478994	20637174	85.85	67.71		6.87906
liver_2	12225037	8659087	87.15	70.83		2.88636
liver_3	22811186	12814154	79.84	56.17		4.27138	4.67894
lung_1	25354832	16175337	76.64	63.8		5.39178
lung_2	29340443	19221019	79.18	65.51		6.40701
lung_3	17543394	9832680	67.66	56.05		3.27756
lung_4	12668427	6033270	54.06	47.62		2.01109
lung_5	27245050	15773757	69.08	57.9		5.25792	4.46907
spleen_1	26648704	17087412	77.75	64.12		5.6958
spleen_2	24108091	14577701	74.16	60.47		4.85923
spleen_3	24473462	15293330	76.03	62.49		5.09778
spleen_4	27044102	17600355	78.85	65.08		5.86679	5.3799
testis_1	17690315	11492475	75.31	64.96		3.83082
testis_2	35915919	25314884	82.58	70.48		8.43829
testis_3	32054218	22879288	84.31	71.38		7.62643
testis_4	39007238	24843334	75.25	63.69		8.28111
testis_5	33605790	24691973	86.04	73.48		8.23066
testis_6	44085084	31837270	84.83	72.22		10.6124
testis_7	44436072	31742795	84.51	71.43		10.5809	8.22867
